# Supplementary material for: Prognostic value of baseline genetic features and newly identified TP53 mutations in advanced breast cancer
Source: Mol Oncol. 2022 Aug 15;16(20):3689–702. doi: 10.1002/1878-0261.13297 (PMC9580879; doi:10.1002/1878-0261.13297)
Supplement: Supplementary file 3 — Table S1. Baseline TP53 mutation in relation to hormone receptor status. [file MOL2-16-3689-s001.xlsx]

## Sheet: Table S1
	Supplemental Table 1. Baseline TP53 Mutation in Relation to HR Status.
		TP53 mutation	TP53 wild-type	p-valuea
	HR Status			< 0.01
	HR positive	6	14
	HR negative	12	3
	Abbreviations: HR, hormone receptor.
	ap-value calculated by Fisher's Exact Test.
