# Supplementary material for: Prognostic value of baseline genetic features and newly identified TP53 mutations in advanced breast cancer
Source: Mol Oncol. 2022 Aug 15;16(20):3689–702. doi: 10.1002/1878-0261.13297 (PMC9580879; doi:10.1002/1878-0261.13297)
Supplement: Supplementary file 4 — Table S2. Genetic alterations identified in baseline samples in this study. [file MOL2-16-3689-s003.xlsx]

## Sheet: Table S2
	Supplemental Table 2. Genetic alterations identified in baseline samples in this study.
	PatientID	SampleID	Genetic Alterations	Gene	Nucleotide change (Amino acid change)	ExonicFunc	AF	CopyNumber
	4	1	Mutant	BRCA2	c.8905G>A(p.V2969M)	missense_variant	0.0236	.
	4	1	Mutant	MAP2K4	c.901G>T(p.V301F)	missense_variant	0.0195	.
	4	1	Mutant	CDKN2A	c.247C>G(p.H83D)	missense_variant	0.278	.
	4	1	CNV	ZNF703	.	.	.	4.3678
	4	1	Mutant	FGFR4	c.700_702delinsTGT(p.R234C)	missense_variant	0.0101	.
	5	2	Mutant	PDGFRA	c.322dup(p.E108Gfs*4)	frameshift_variant	0.017	.
	5	2	Mutant	PIK3CA	c.3140A>G(p.H1047R)	missense_variant	0.5579	.
	5	2	Mutant	MEF2B	c.54+1G>A	splice_donor_variant	0.5	.
	5	2	Mutant	IGF2	c.293C>T(p.P98L)	missense_variant	0.5484	.
	5	2	Mutant	ERBB3	c.2783A>G(p.E928G)	missense_variant	0.4072	.
	6	3	SV	ERBB2	ERBB2:exon2~IGR (downstream RASSF6)	.	0.015	.
	6	3	CNV	ERBB2	.	.	.	19.0722
	6	3	Mutant	ERBB2	c.3562G>A(p.G1188R)	missense_variant	0.0679	.
	6	3	Mutant	PIK3R1	c.920_928del(p.R307_Y310delinsN)	inframe_deletion	0.0335	.
	6	3	Mutant	PIK3R1	c.891_899del(p.K297_L300delinsN)	inframe_deletion	0.0264	.
	6	3	SV	GATA3	GATA3:exon3~MTCL1:exon5	.	0.0777	.
	6	3	Mutant	CHD4	c.3380G>A(p.R1127Q)	missense_variant	0.0844	.
	6	3	Mutant	BRAF	c.2008G>A(p.G670R)	missense_variant	0.0107	.
	6	3	Mutant	PIK3CA	c.1624G>A(p.E542K)	missense_variant	0.2308	.
	6	3	Mutant	ERBB2	c.490C>A(p.Q164K)	missense_variant	0.0156	.
	6	3	SV	BAP1	BAP1:exon12~NISCH:exon4	.	0.1633	.
	7	4	CNV	MCL1	.	.	.	5.2296
	7	4	CNV	GNAS	.	.	.	4.4196
	7	4	Germline	BRCA2	c.6405_6409del(p.N2135Kfs*3)	frameshift_variant	0.4085	.
	7	4	Mutant	ARID2	c.2631G>C(p.M877I)	missense_variant	0.0963	.
	7	4	Mutant	GRIN2A	c.3373G>A(p.E1125K)	missense_variant	0.0249	.
	7	4	Mutant	CDK6	c.685G>C(p.G229R)	missense_variant	0.0233	.
	7	4	Mutant	BRCA2	c.3158_3173del(p.L1053Yfs*2)	frameshift_variant	0.1173	.
	7	4	Mutant	ZNF703	c.992T>G(p.V331G)	missense_variant	0.259	.
	7	4	Mutant	EGFR	c.2369C>T(p.T790M)	missense_variant	0.0038	.
	9	5	Mutant	TP53	c.1025G>C(p.R342P)	missense_variant	0.1728	.
	9	5	SV	FGFR4	FGFR4:exon7~IGR (upstream KCNIP1)	.	0.1778	.
	9	5	Mutant	PIK3CA	c.3140A>G(p.H1047R)	missense_variant	0.1504	.
	9	5	Mutant	TOP1	c.266G>A(p.R89Q)	missense_variant	0.0101	.
	10	6	Mutant	BRIP1	c.1541G>C(p.R514T)	missense_variant	0.1091	.
	10	6	CNV	ERBB2	.	.	.	6.4594
	10	6	CNV	CCND1	.	.	.	4.8036
	10	6	Mutant	RPTOR	c.385G>A(p.E129K)	missense_variant	0.0814	.
	10	6	Mutant	RARA	c.118G>A(p.A40T)	missense_variant	0.0122	.
	13	7	SV	CD274	IGR (upstream KCNV2)~CD274:exon3	.	0.034	.
	13	7	CNV	CD274	.	.	.	12.1198
	13	7	CNV	ERBB2	.	.	.	13.0412
	13	7	CNV	MYC	.	.	.	4.466
	13	7	Mutant	PIK3CA	c.3140A>G(p.H1047R)	missense_variant	0.6063	.
	13	7	CNV	PDCD1LG2	.	.	.	14.392
	13	7	CNV	PTK2	.	.	.	4.575
	13	7	CNV	NOTCH2	.	.	.	9.5308
	13	7	Mutant	TP53	c.761T>C(p.I254T)	missense_variant	0.7583	.
	14	8	Mutant	TP53	c.396G>C(p.K132N)	missense_variant	0.3	.
	14	8	CNV	MYC	.	.	.	6.2536
	14	8	Mutant	PIK3CA	c.3203dup(p.N1068Kfs*5)	frameshift_variant	0.3833	.
	15	9	Mutant	MET	c.431_432del(p.H144Rfs*9)	frameshift_variant	0.1019	.
	15	9	Mutant	THADA	c.3679A>C(p.I1227L)	missense_variant	0.1288	.
	15	9	Mutant	PIK3CA	c.1633G>A(p.E545K)	missense_variant	0.2487	.
	15	9	Mutant	CHD4	c.141_142del(p.E47Dfs*11)	frameshift_variant	0.1339	.
	15	9	Mutant	ATRX	c.518C>T(p.A173V)	missense_variant	0.125	.
	15	9	SV	EGFR	EGFR:exon17~IGR (downstream NUPR2)	.	0.0117	.
	15	9	Mutant	CTLA4	c.604G>A(p.V202M)	missense_variant	0.1193	.
	18	10	Mutant	EXT1	c.952G>A(p.E318K)	missense_variant	0.1098	.
	18	10	Mutant	TP53	c.488A>G(p.Y163C)	missense_variant	0.4528	.
	18	10	Mutant	FH	c.516G>C(p.K172N)	missense_variant	0.0967	.
	18	10	Mutant	ARID2	c.1277C>T(p.T426M)	missense_variant	0.2494	.
	18	10	Mutant	CYP2D6	c.259G>A(p.V87M)	missense_variant	0.0129	.
	18	10	CNV	STK11	.	.	.	0.9648
	20	11	Mutant	POLD1	c.2275G>A(p.V759I)	missense_variant	0.0122	.
	20	11	Mutant	TP53	c.817C>T(p.R273C)	missense_variant	0.5269	.
	20	11	Mutant	THADA	c.1295T>A(p.V432D)	missense_variant	0.013	.
	20	11	CNV	CDKN2B	.	.	.	0.539
	20	11	CNV	CDKN2A	.	.	.	0.6418
	20	11	Mutant	TOP2A	c.4375A>G(p.K1459E)	missense_variant	0.0173	.
	20	11	Mutant	PKHD1	c.9419A>G(p.N3140S)	missense_variant	0.0238	.
	20	11	Mutant	PBRM1	c.3131C>A(p.S1044Y)	missense_variant	0.0115	.
	20	11	Mutant	PIK3R1	c.917C>A(p.T306K)	missense_variant	0.1541	.
	20	11	CNV	MCL1	.	.	.	4.6392
	20	11	Mutant	PBRM1	c.4379C>T(p.P1460L)	missense_variant	0.0104	.
	20	11	CNV	ERBB2	.	.	.	33.3658
	20	11	Mutant	PIK3R1	c.902_916del(p.I301_K305del)	inframe_deletion	0.1419	.
	25	12	CNV	FGFR4	.	.	.	4.4564
	25	12	CNV	CDKN2A	.	.	.	1.0988
	26	13	Mutant	PTEN	c.641dup(p.F215Vfs*28)	frameshift_variant	0.3877	.
	26	13	Mutant	FAT1	c.11870G>A(p.R3957H)	missense_variant	0.2205	.
	26	13	Mutant	GNAS	c.1593del(p.S532Afs*158)	frameshift_variant	0.2656	.
	26	13	Mutant	CTCF	c.610del(p.T204Qfs*18)	frameshift_variant	0.2012	.
	26	13	Mutant	NOTCH1	c.7535dup(p.S2513Vfs*3)	frameshift_variant	0.163	.
	26	13	Mutant	IRF2	c.678del(p.V227Cfs*91)	frameshift_variant	0.144	.
	26	13	Mutant	EP300	c.2242-6_2242-2delinsC	splice_acceptor_variant&intron_variant	0.0685	.
	26	13	Mutant	PTEN	c.491del(p.K164Rfs*3)	frameshift_variant&splice_region_variant	0.0325	.
	26	13	Mutant	EZH2	c.1936T>C(p.Y646H)	missense_variant	0.0182	.
	26	13	Mutant	APC	c.1457A>G(p.Y486C)	missense_variant	0.0112	.
	26	13	Mutant	ARID1A	c.5064del(p.K1688Nfs*18)	frameshift_variant	0.1724	.
	26	13	Mutant	CTNNB1	c.133_135del(p.S45del)	inframe_deletion	0.1853	.
	26	13	Mutant	CHEK1	c.700dup(p.I234Nfs*11)	frameshift_variant	0.1934	.
	26	13	Mutant	FAT1	c.4914del(p.A1639Lfs*9)	frameshift_variant	0.0134	.
	26	13	Mutant	RAD50	c.2165dup(p.E723Gfs*5)	frameshift_variant	0.1866	.
	26	13	Mutant	ATRX	c.3904del(p.R1302Efs*44)	frameshift_variant	0.2342	.
	28	14	CNV	MCL1	.	.	.	4.7288
	28	14	Mutant	TP53	c.328del(p.R110Vfs*13)	frameshift_variant	0.415	.
	31	15	Mutant	PIK3CA	c.3140A>G(p.H1047R)	missense_variant	0.189	.
	31	15	CNV	EGFR	.	.	.	44.638
	31	15	Mutant	PALLD	c.292_311dup(p.L105Gfs*55)	frameshift_variant	0.0307	.
	31	15	Mutant	TP53	c.817C>T(p.R273C)	missense_variant	0.3307	.
	31	15	Mutant	PDGFRA	c.716A>G(p.N239S)	missense_variant	0.0107	.
	33	16	CNV	MYC	.	.	.	4.4162
	38	17	Mutant	DENND1A	c.272C>T(p.S91L)	missense_variant	0.1988	.
	38	17	Mutant	CREBBP	c.2905G>C(p.D969H)	missense_variant	0.2798	.
	38	17	Mutant	ABCB1	c.2656G>C(p.D886H)	missense_variant	0.4398	.
	38	17	Mutant	MYC	c.482C>T(p.S161L)	missense_variant	0.401	.
	38	17	Mutant	GRIN2A	c.4151C>T(p.S1384L)	missense_variant	0.1797	.
	38	17	Mutant	TP53	c.584T>A(p.I195N)	missense_variant	0.6708	.
	38	17	Mutant	STAG2	c.1777C>T(p.Q593*)	stop_gained	0.2108	.
	38	17	Mutant	AKT1	c.49G>A(p.E17K)	missense_variant&splice_region_variant	0.9022	.
	43	18	CNV	VEGFA	.	.	.	4.2864
	43	18	Mutant	AXIN2	c.1382G>T(p.S461I)	missense_variant	0.4119	.
	43	18	Mutant	ARAF	c.669G>C(p.M223I)	missense_variant	0.0345	.
	43	18	Mutant	NRAS	c.181C>A(p.Q61K)	missense_variant	0.4828	.
	43	18	Mutant	NOTCH1	c.5808_5820del(p.R1937Lfs*40)	frameshift_variant	0.1607	.
	43	18	CNV	CDKN2A	.	.	.	0.3948
	43	18	Mutant	TP53	c.994-1G>A	splice_acceptor_variant	0.7109	.
	43	18	CNV	MCL1	.	.	.	4.2284
	43	18	CNV	CDKN2B	.	.	.	0.4224
	43	18	CNV	TUBB3	.	.	.	4.3666
	43	18	CNV	TERC	.	.	.	4.8376
	47	19	Mutant	GRIN2A	c.2738C>G(p.S913*)	stop_gained	0.092	.
	47	19	SV	ERBB2	ERBB2:exon20~EYS:exon43	.	0.0275	.
	47	19	Mutant	TP53	c.517G>A(p.V173M)	missense_variant	0.3714	.
	47	19	CNV	MCL1	.	.	.	5.2324
	47	19	Mutant	ERCC5	c.1189G>A(p.D397N)	missense_variant	0.0212	.
	47	19	CNV	EGFR	.	.	.	4.8208
	47	19	Mutant	PIK3R1	c.543_545del(p.E181_Y182delinsD)	inframe_deletion	0.1397	.
	47	19	CNV	ERBB2	.	.	.	10.6782
	49	20	Mutant	TTF1	c.242C>T(p.S81F)	missense_variant	0.0239	.
	49	20	CNV	MCL1	.	.	.	5.6298
	49	20	Mutant	PIK3R1	c.572G>C(p.R191P)	missense_variant	0.0396	.
	49	20	Mutant	PTEN	c.13del(p.I5Sfs*19)	frameshift_variant	0.5269	.
	49	20	Mutant	PKHD1	c.7576G>A(p.D2526N)	missense_variant	0.0637	.
	49	20	Mutant	PIK3R1	c.911G>C(p.R304T)	missense_variant	0.0164	.
	49	20	Mutant	MCL1	c.205C>T(p.L69F)	missense_variant	0.0215	.
	49	20	Mutant	KIT	c.2059G>T(p.D687Y)	missense_variant	0.0171	.
	49	20	Mutant	GATA3	c.882G>T(p.M294I)	missense_variant	0.0883	.
	49	20	Mutant	DICER1	c.5606C>T(p.P1869L)	missense_variant&splice_region_variant	0.0207	.
	49	20	Mutant	CHD4	c.3399C>G(p.I1133M)	missense_variant	0.0614	.
	49	20	Mutant	CDKN2A	c.250G>T(p.D84Y)	missense_variant	0.0268	.
	49	20	Mutant	CDH1	c.2366dup(p.T790Nfs*17)	frameshift_variant	0.5894	.
	49	20	Mutant	CBL	c.434C>G(p.S145C)	missense_variant	0.0402	.
	49	20	Mutant	APC	c.7963G>C(p.E2655Q)	missense_variant	0.0252	.
	49	20	Mutant	AMER1	c.3343G>C(p.E1115Q)	missense_variant	0.0385	.
	49	20	Mutant	PARP1	c.703G>A(p.E235K)	missense_variant	0.0402	.
	49	20	Mutant	PALB2	c.1326T>A(p.N442K)	missense_variant	0.012	.
	49	20	Mutant	MITF	c.496G>A(p.D166N)	missense_variant	0.0221	.
	54	21	CNV	MCL1	.	.	.	4.223
	56	22	CNV	FGF19	.	.	.	6.96
	56	22	Mutant	BLM	c.1690G>A(p.D564N)	missense_variant	0.0168	.
	56	22	Mutant	SMAD4	c.413C>G(p.S138*)	stop_gained	0.027	.
	56	22	Mutant	BLM	c.2302G>T(p.E768*)	stop_gained	0.0243	.
	56	22	Mutant	BLM	c.1971G>C(p.K657N)	missense_variant	0.012	.
	56	22	Mutant	BLM	c.1816G>T(p.D606Y)	missense_variant	0.0208	.
	56	22	Mutant	SMAD4	c.766C>T(p.Q256*)	stop_gained	0.0122	.
	56	22	Mutant	CTNNB1	c.1495C>T(p.H499Y)	missense_variant	0.0157	.
	56	22	Mutant	CTCF	c.781+1G>T	splice_donor_variant	0.3923	.
	56	22	Mutant	FANCL	c.386C>T(p.A129V)	missense_variant	0.016	.
	56	22	Mutant	MAP3K1	c.1036-1G>C	splice_acceptor_variant	0.3804	.
	56	22	Mutant	SMAD4	c.1333C>T(p.R445*)	stop_gained	0.0348	.
	56	22	Mutant	SMAD4	c.1000C>T(p.Q334*)	stop_gained	0.0363	.
	56	22	Mutant	FGFR2	c.1977G>C(p.K659N)	missense_variant	0.0212	.
	56	22	Mutant	EP300	c.3031G>A(p.E1011K)	missense_variant	0.0119	.
	56	22	Mutant	SPOP	c.136G>A(p.E46K)	missense_variant	0.0763	.
	56	22	Mutant	SMARCA4	c.2729C>T(p.T910M)	missense_variant	0.0107	.
	56	22	Mutant	SMAD4	c.788-1G>C	splice_acceptor_variant	0.0184	.
	56	22	Mutant	MSH2	c.2038C>T(p.R680*)	stop_gained	0.0105	.
	56	22	Mutant	MLH3	c.1438G>A(p.E480K)	missense_variant	0.0196	.
	56	22	Mutant	GATA3	c.917G>C(p.R306P)	missense_variant	0.3778	.
	56	22	CNV	CCND1	.	.	.	10.3856
	56	22	Mutant	AXIN2	c.1207G>C(p.E403Q)	missense_variant	0.2	.
	56	22	Mutant	GNAS	c.80G>A(p.R27Q)	missense_variant	0.0146	.
	56	22	Mutant	PIK3CA	c.1633G>A(p.E545K)	missense_variant	0.2959	.
	56	22	Mutant	FGFR4	c.1879G>A(p.V627M)	missense_variant	0.0111	.
	56	22	Mutant	TOP2A	c.2771C>G(p.S924*)	stop_gained	0.0107	.
	56	22	Mutant	POLE	c.52G>A(p.E18K)	missense_variant	0.2462	.
	56	22	Mutant	ATR	c.2901G>C(p.Q967H)	missense_variant	0.0148	.
	56	22	Mutant	PIK3CA	c.1035T>A(p.N345K)	missense_variant	0.2699	.
	56	22	Mutant	PDGFRA	c.1691C>T(p.S564L)	missense_variant	0.2244	.
	56	22	Mutant	SMAD4	c.1324C>T(p.Q442*)	stop_gained	0.0399	.
	56	22	Mutant	JAK1	c.3415C>T(p.R1139W)	missense_variant	0.0176	.
	56	22	Mutant	GNAS	c.1063G>A(p.E355K)	missense_variant	0.1306	.
	56	22	Mutant	TSC2	c.610C>G(p.L204V)	missense_variant	0.2687	.
	56	22	Mutant	PRKAR1A	c.300C>G(p.I100M)	missense_variant	0.3155	.
	56	22	Mutant	RAC1	c.545G>A(p.R182Q)	missense_variant	0.0435	.
	56	22	Mutant	TOP1	c.938C>T(p.T313M)	missense_variant	0.0106	.
	56	22	Mutant	SMAD3	c.1189G>A(p.E397K)	missense_variant	0.048	.
	56	22	Mutant	SMAD3	c.1118G>A(p.R373H)	missense_variant	0.0102	.
	56	22	Mutant	GNAS	c.319G>A(p.E107K)	missense_variant	0.0145	.
	56	22	Mutant	MAP2K2	c.335G>A(p.R112Q)	missense_variant	0.0109	.
	57	23	Mutant	TP53	c.636del(p.R213Dfs*34)	frameshift_variant	0.1743	.
	57	23	SV	IGF1R	IGR (upstream PRR29)~IGF1R:exon11	.	0.4212	.
	57	23	Mutant	ERBB2	c.2479A>G(p.M827V)	missense_variant	0.018	.
	57	23	Mutant	BRCA2	c.9838C>T(p.P3280S)	missense_variant	0.0121	.
	57	23	Mutant	FANCA	c.236_239del(p.D79Vfs*15)	frameshift_variant	0.0219	.
	57	23	CNV	FGF19	.	.	.	5.3232
	57	23	CNV	ERBB2	.	.	.	11.0594
	57	23	CNV	CCND1	.	.	.	6.6612
	59	24	Mutant	AKT1	c.49G>A(p.E17K)	missense_variant&splice_region_variant	0.0424	.
	60	25	Mutant	PIK3CA	c.3140A>G(p.H1047R)	missense_variant	0.3525	.
	60	25	Mutant	NSD1	c.4829T>C(p.I1610T)	missense_variant	0.1384	.
	60	25	Mutant	NF1	c.6789_6792del(p.Y2264Tfs*5)	frameshift_variant	0.0693	.
	60	25	CNV	FGFR1	.	.	.	7.4044
	60	25	CNV	MDM2	.	.	.	6.7646
	60	25	CNV	ZNF703	.	.	.	9.8696
	60	25	CNV	CDK4	.	.	.	4.518
	61	26	Mutant	MAP3K1	c.1606G>T(p.E536*)	stop_gained	0.2883	.
	61	26	Mutant	MAP3K1	c.2763_2764del(p.A922Qfs*7)	frameshift_variant	0.2798	.
	61	26	Mutant	CTCF	c.677A>G(p.Y226C)	missense_variant	0.4104	.
	61	26	Mutant	AKT1	c.49G>A(p.E17K)	missense_variant&splice_region_variant	0.3777	.
	62	27	CNV	MCL1	.	.	.	7.4112
	62	27	Mutant	TP53	c.548C>G(p.S183*)	stop_gained	0.3768	.
	62	27	Mutant	RB1	c.2526_2617del(p.E843Kfs*5)	frameshift_variant	0.375	.
	62	27	Mutant	NOTCH2	c.6916dup(p.T2306Nfs*7)	frameshift_variant	0.3204	.
	62	27	Mutant	HGF	c.1006G>A(p.E336K)	missense_variant	0.0198	.
	62	27	Mutant	GATA3	c.295G>A(p.G99S)	missense_variant	0.0137	.
	62	27	Mutant	ATM	c.4396del(p.R1466Efs*7)	frameshift_variant	0.1475	.
	63	28	CNV	ZNF703	.	.	.	4.4386
	63	28	CNV	FGFR1	.	.	.	4.1792
	63	28	Mutant	TP53	c.499C>T(p.Q167*)	stop_gained	0.2179	.
	63	28	Mutant	PTEN	c.735_741del(p.Q245Hfs*9)	frameshift_variant	0.3394	.
	63	28	Mutant	NF2	c.1341-1G>T	splice_acceptor_variant	0.1284	.
	64	29	Mutant	PTPN11	c.1248G>C(p.E416D)	missense_variant	0.0953	.
	64	29	Mutant	PMS2	c.799_803+11del	splice_donor_variant&coding_sequence_variant&intron_variant	0.112	.
	64	29	Mutant	KLLN	c.163G>A(p.A55T)	missense_variant	0.3119	.
	64	29	Mutant	GNAS	c.1915G>C(p.V639L)	missense_variant	0.0442	.
	64	29	Mutant	ERCC4	c.833G>C(p.G278A)	missense_variant	0.135	.
	64	29	Mutant	CTCF	c.1670G>A(p.C557Y)	missense_variant	0.4544	.
	64	29	Mutant	CDK12	c.1181G>T(p.S394I)	missense_variant	0.0145	.
	64	29	Mutant	BRCA2	c.5576_5579del(p.I1859Kfs*3)	frameshift_variant	0.3695	.
	64	29	Mutant	BRCA2	c.5393A>C(p.N1798T)	missense_variant	0.1093	.
	64	29	Germline	BRCA2	c.2808_2811del(p.A938Pfs*21)	frameshift_variant	0.3644	.
	64	29	Mutant	ZNF703	c.1407G>T(p.K469N)	missense_variant	0.3134	.
	65	30	Mutant	PIK3CA	c.310_315del(p.P104_V105del)	inframe_deletion	0.2286	.
	65	30	Mutant	KMT2A	c.6805A>G(p.T2269A)	missense_variant	0.2632	.
	66	31	SV	NOTCH2	IGR (upstream NOTCH2NLA)~NOTCH2:exon26	.	0.1179	.
	66	31	SV	NOTCH2	IGR (downstream ADAM30)~NOTCH2:exon22	.	0.298	.
	66	31	Mutant	TP53	c.626_627del(p.R209Kfs*6)	frameshift_variant	0.2731	.
	66	31	Mutant	TOP1	c.250dup(p.R84Kfs*29)	frameshift_variant	0.0432	.
	66	31	Germline	CDH1	c.1020G>A(p.T340=)	synonymous_variant	0.5327	.
	66	31	CNV	NOTCH2	.	.	.	5.364
	67	32	CNV	MYC	.	.	.	4.1754
	67	32	Germline	BRCA1	c.981_982del(p.C328*)	frameshift_variant	0.25	.
	67	32	CNV	MCL1	.	.	.	4.4058
	68	33	Mutant	TP53	c.-28-388_172delinsAGAGGTTG	splice_acceptor_variant&splice_donor_variant&coding_sequence_variant&5_prime_UTR_variant&intron_variant	0.0707	.
	68	33	Mutant	PDCD1	c.215C>A(p.P72H)	missense_variant	0.4	.
	68	33	Mutant	BRCA2	c.4092_4093dup(p.C1365Yfs*10)	frameshift_variant	0.3101	.
	68	33	Mutant	AURKB	c.663G>C(p.W221C)	missense_variant	0.3518	.
	68	33	Mutant	AKT3	c.343G>A(p.E115K)	missense_variant	0.0146	.
	68	33	Mutant	ABCB1	c.2325C>A(p.F775L)	missense_variant	0.3373	.
	68	33	Mutant	NOTCH1	c.5026_5028del(p.V1676del)	inframe_deletion	0.8473	.
	68	33	Mutant	GSTP1	c.356A>G(p.Y119C)	missense_variant	0.4854	.
	68	33	Mutant	NOTCH2	c.7291del(p.H2431Tfs*9)	frameshift_variant	0.4355	.
	68	33	Mutant	NOTCH2	c.7040_7047dup(p.S2350Vfs*11)	frameshift_variant	0.3305	.
	68	33	Mutant	NOTCH2	c.6578_6615del(p.V2193Gfs*38)	frameshift_variant	0.2418	.
	69	34	Mutant	TOP2A	c.3899A>G(p.D1300G)	missense_variant	0.0333	.
	69	34	Mutant	RRM1	c.809A>G(p.N270S)	missense_variant	0.2078	.
	69	34	Mutant	PIK3CA	c.3140A>G(p.H1047R)	missense_variant	0.1749	.
	69	34	Mutant	NOTCH1	c.1511G>A(p.R504H)	missense_variant	0.0105	.
	69	34	Mutant	KITLG	c.547T>G(p.S183A)	missense_variant	0.0967	.
	69	34	Mutant	CSF1R	c.1195C>T(p.R399*)	stop_gained	0.0103	.
	69	34	Mutant	TP53	c.722C>T(p.S241F)	missense_variant	0.3223	.
	69	34	CNV	ZNF217	.	.	.	6.6162
	70	35	Mutant	NPM1	c.438_451del(p.G147Sfs*10)	frameshift_variant	0.0957	.
	70	35	Mutant	PIK3C3	c.1153C>T(p.R385*)	stop_gained	0.0114	.
	70	35	Mutant	STK11	c.498C>A(p.Y166*)	stop_gained	0.5293	.
	70	35	Mutant	KLLN	c.38G>C(p.R13P)	missense_variant	0.022	.
	70	35	Mutant	ERBB4	c.307C>T(p.R103C)	missense_variant	0.013	.
	70	35	Mutant	ERBB4	c.307C>T(p.R103C)	missense_variant	0.013	.
	70	35	Mutant	EGFR	c.1508G>T(p.G503V)	missense_variant	0.0265	.
	70	35	Mutant	EGFR	c.1508G>T(p.G503V)	missense_variant	0.0265	.
	70	35	Mutant	TP53	c.734G>A(p.G245D)	missense_variant	0.5801	.
	70	35	Mutant	NPM1	c.438_451del(p.G147Sfs*10)	frameshift_variant	0.0957	.
	70	35	Mutant	KLLN	c.38G>C(p.R13P)	missense_variant	0.022	.
	70	35	Mutant	STK11	c.498C>A(p.Y166*)	stop_gained	0.5293	.
	70	35	Mutant	PIK3C3	c.1153C>T(p.R385*)	stop_gained	0.0114	.
	70	35	Mutant	TP53	c.734G>A(p.G245D)	missense_variant	0.5801	.
