# Supplementary material for: Prognostic value of baseline genetic features and newly identified TP53 mutations in advanced breast cancer
Source: Mol Oncol. 2022 Aug 15;16(20):3689–702. doi: 10.1002/1878-0261.13297 (PMC9580879; doi:10.1002/1878-0261.13297)
Supplement: Supplementary file 5 — Table S3. Genetic alterations identified in serial blood samples in this study. [file MOL2-16-3689-s005.xlsx]

## Sheet: Table S3
	Supplemental Table 3. Genetic alterations identified in serial blood samples in this study.
	PatientID	SampleID	Genetic Alterations	Gene	Nucleotide change (Amino acid change)	ExonicFunc	AF	CopyNumber
	1	1	CNV	FGFR1	.	.		3.5244
	1	1	Germline	MET	c.4087G>A(p.A1363T)	missense_variant	0.4712	.
	1	1	Mutant	BRCA1	c.4517A>G(p.D1506G)	missense_variant	0.0498	.
	1	1	Mutant	ESR1	c.1138G>C(p.E380Q)	missense_variant	0.0853	.
	1	1	Mutant	FLT1	c.2045_2048delinsC(p.C682_H683delinsS)	inframe_deletion	0.074	.
	1	1	Mutant	PIK3CA	c.1624G>A(p.E542K)	missense_variant	0.045	.
	1	2	Germline	MET	c.4087G>A(p.A1363T)	missense_variant	0.473	.
	1	2	Mutant	BRCA1	c.4517A>G(p.D1506G)	missense_variant	0.0382	.
	1	2	Mutant	ESR1	c.1138G>C(p.E380Q)	missense_variant	0.0535	.
	1	2	Mutant	FLT1	c.2045_2048delinsC(p.C682_H683delinsS)	inframe_deletion	0.0341	.
	1	2	Mutant	PIK3CA	c.1624G>A(p.E542K)	missense_variant	0.031	.
	1	3	Germline	MET	c.4087G>A(p.A1363T)	missense_variant	0.4768	.
	1	3	Mutant	BRCA1	c.4517A>G(p.D1506G)	missense_variant	0.0352	.
	1	3	Mutant	DNMT3A	c.1143del(p.K382Sfs*25)	frameshift_variant	0.0051	.
	1	3	Mutant	ESR1	c.1138G>C(p.E380Q)	missense_variant	0.0667	.
	1	3	Mutant	FLT1	c.2045_2048delinsC(p.C682_H683delinsS)	inframe_deletion	0.0382	.
	1	3	Mutant	PIK3CA	c.1624G>A(p.E542K)	missense_variant	0.0313	.
	1	3	Mutant	PIK3CA	c.2176G>A(p.E726K)	missense_variant	0.0074	.
	1	4	CNV	FGF19	.	.		3.532
	1	4	CNV	FGFR1	.	.		4.2634
	1	4	CNV	ZNF703	.	.		3.8402
	1	4	Germline	MET	c.4087G>A(p.A1363T)	missense_variant	0.4532	.
	1	4	Mutant	BRCA1	c.4517A>G(p.D1506G)	missense_variant	0.0672	.
	1	4	Mutant	ESR1	c.1138G>C(p.E380Q)	missense_variant	0.1442	.
	1	4	Mutant	FLT1	c.2045_2048delinsC(p.C682_H683delinsS)	inframe_deletion	0.0872	.
	1	4	Mutant	MYCN	c.452G>A(p.G151E)	missense_variant	0.0082	.
	1	4	Mutant	PIK3CA	c.2176G>A(p.E726K)	missense_variant	0.0095	.
	1	4	Mutant	PIK3CA	c.1624G>A(p.E542K)	missense_variant	0.0926	.
	1	5	Germline	MET	c.4087G>A(p.A1363T)	missense_variant	0.4319	.
	1	5	Mutant	BRCA1	c.3205C>G(p.Q1069E)	missense_variant	0.0054	.
	1	5	Mutant	BRCA1	c.4517A>G(p.D1506G)	missense_variant	0.0719	.
	1	5	Mutant	BRCA1	c.3376C>G(p.P1126A)	missense_variant	0.0072	.
	1	5	Mutant	ERBB2	c.925G>A(p.G309R)	missense_variant	0.011	.
	1	5	Mutant	ESR1	c.1138G>C(p.E380Q)	missense_variant	0.1795	.
	1	5	Mutant	FLT1	c.2045_2048delinsC(p.C682_H683delinsS)	inframe_deletion	0.1175	.
	1	5	Mutant	GRIN2A	c.1345G>T(p.G449W)	missense_variant	0.0149	.
	1	5	Mutant	MYCN	c.452G>A(p.G151E)	missense_variant	0.0118	.
	1	5	Mutant	PIK3CA	c.1624G>A(p.E542K)	missense_variant	0.0734	.
	1	5	Mutant	PIK3CA	c.2176G>A(p.E726K)	missense_variant	0.0071	.
	1	6	CNV	FGF19	.	.		4.9076
	1	6	CNV	FGFR1	.	.		6.2932
	1	6	CNV	ZNF703	.	.		6.1148
	1	6	Germline	MET	c.4087G>A(p.A1363T)	missense_variant	0.4315	.
	1	6	Mutant	BRCA1	c.4517A>G(p.D1506G)	missense_variant	0.1489	.
	1	6	Mutant	BRCA1	c.3376C>G(p.P1126A)	missense_variant	0.0085	.
	1	6	Mutant	BRCA1	c.3205C>G(p.Q1069E)	missense_variant	0.0079	.
	1	6	Mutant	BRCA2	c.6241G>C(p.E2081Q)	missense_variant	0.0065	.
	1	6	Mutant	EGFR	c.1021G>A(p.G341S)	missense_variant	0.0189	.
	1	6	Mutant	EPAS1	c.1963G>A(p.G655R)	missense_variant	0.0031	.
	1	6	Mutant	ESR1	c.1138G>C(p.E380Q)	missense_variant	0.2649	.
	1	6	Mutant	FH	c.58G>A(p.A20T)	missense_variant	0.0037	.
	1	6	Mutant	FLT1	c.2045_2048delinsC(p.C682_H683delinsS)	inframe_deletion	0.1694	.
	1	6	Mutant	HDAC2	c.901G>A(p.G301R)	missense_variant	0.0051	.
	1	6	Mutant	IKBKE	c.230G>A(p.R77Q)	missense_variant	0.0037	.
	1	6	Mutant	MTOR	c.5395G>A(p.E1799K)	missense_variant	0.0051	.
	1	6	Mutant	MYCN	c.452G>A(p.G151E)	missense_variant	0.0144	.
	1	6	Mutant	PDGFRA	c.635C>T(p.S212L)	missense_variant	0.004	.
	1	6	Mutant	PIK3CA	c.1624G>A(p.E542K)	missense_variant	0.1974	.
	1	6	Mutant	PIK3CA	c.2176G>A(p.E726K)	missense_variant	0.0133	.
	1	6	Mutant	PIK3R1	c.1117G>C(p.D373H)	missense_variant	0.0068	.
	1	6	Mutant	RNF43	c.2257G>C(p.E753Q)	missense_variant	0.016	.
	1	6	Mutant	TP53	c.535C>T(p.H179Y)	missense_variant	0.0074	.
	1	6	Mutant	TP53	c.916C>T(p.R306*)	stop_gained	0.0276	.
	1	6	Mutant	TP53	c.832C>A(p.P278T)	missense_variant	0.0041	.
	1	7	CNV	CCND1	.	.		3.6056
	1	7	CNV	FGF19	.	.		6.8046
	1	7	CNV	FGFR1	.	.		7.5292
	1	7	CNV	ZNF703	.	.		6.933
	1	7	Germline	MET	c.4087G>A(p.A1363T)	missense_variant	0.3819	.
	1	7	Mutant	APC	c.7789G>T(p.G2597*)	stop_gained	0.0104	.
	1	7	Mutant	ARID1A	c.4255C>T(p.R1419W)	missense_variant	0.0098	.
	1	7	Mutant	BRCA1	c.3205C>G(p.Q1069E)	missense_variant	0.012	.
	1	7	Mutant	BRCA1	c.4517A>G(p.D1506G)	missense_variant	0.2465	.
	1	7	Mutant	BRCA1	c.3376C>G(p.P1126A)	missense_variant	0.0136	.
	1	7	Mutant	BTK	c.1578C>G(p.N526K)	missense_variant	0.0101	.
	1	7	Mutant	EGFR	c.1021G>A(p.G341S)	missense_variant	0.0157	.
	1	7	Mutant	EP300	c.2479C>G(p.L827V)	missense_variant	0.0038	.
	1	7	Mutant	ESR1	c.1138G>C(p.E380Q)	missense_variant	0.3512	.
	1	7	Mutant	FLT1	c.2045_2048delinsC(p.C682_H683delinsS)	inframe_deletion	0.3094	.
	1	7	Mutant	IKBKE	c.230G>A(p.R77Q)	missense_variant	0.0038	.
	1	7	Mutant	KMT2A	c.530G>A(p.G177E)	missense_variant	0.005	.
	1	7	Mutant	MTOR	c.5395G>A(p.E1799K)	missense_variant	0.0138	.
	1	7	Mutant	MTOR	c.6644C>T(p.S2215F)	missense_variant	0.0122	.
	1	7	Mutant	MYCN	c.452G>A(p.G151E)	missense_variant	0.0236	.
	1	7	Mutant	NSD1	c.2941del(p.E981Sfs*7)	frameshift_variant	0.0051	.
	1	7	Mutant	PIK3CA	c.1624G>A(p.E542K)	missense_variant	0.2791	.
	1	7	Mutant	PIK3CA	c.2176G>A(p.E726K)	missense_variant	0.0126	.
	1	7	Mutant	PIK3R1	c.1117G>C(p.D373H)	missense_variant	0.0109	.
	1	7	Mutant	RNF43	c.2257G>C(p.E753Q)	missense_variant	0.0291	.
	1	7	Mutant	TP53	c.832C>A(p.P278T)	missense_variant	0.008	.
	1	7	Mutant	TP53	c.916C>T(p.R306*)	stop_gained	0.0193	.
	2	8	CNV	GNAS	.	.		3.9864
	2	8	Germline	ATM	c.7182A>G(p.S2394=)	synonymous_variant	0.4888	.
	2	8	Germline	PIK3CA	c.9A>G(p.P3=)	synonymous_variant	0.4571	.
	2	8	Mutant	CREBBP	c.3863G>A(p.R1288Q)	missense_variant	0.0052	.
	2	8	Mutant	EGFR	c.2235_2249del(p.E746_A750del)	inframe_deletion	0.0009	.
	2	8	Mutant	EZH2	c.679A>G(p.I227V)	missense_variant	0.0082	.
	2	8	Mutant	FAT1	c.949G>A(p.V317I)	missense_variant	0.009	.
	2	8	Mutant	GATA3	c.1308dup(p.S437Lfs*71)	frameshift_variant	0.2544	.
	2	8	Mutant	MRE11	c.1318G>A(p.A440T)	missense_variant	0.0058	.
	2	8	Mutant	MTOR	c.1994C>T(p.T665I)	missense_variant	0.0063	.
	2	9	Germline	ATM	c.7182A>G(p.S2394=)	synonymous_variant	0.483	.
	2	9	Germline	PIK3CA	c.9A>G(p.P3=)	synonymous_variant	0.4573	.
	2	9	Mutant	GATA3	c.1308dup(p.S437Lfs*71)	frameshift_variant	0.0501	.
	2	10	Germline	ATM	c.7182A>G(p.S2394=)	synonymous_variant	0.4822	.
	2	10	Germline	PIK3CA	c.9A>G(p.P3=)	synonymous_variant	0.4544	.
	2	10	Mutant	CDKN1C	c.367G>A(p.A123T)	missense_variant	0.005	.
	2	10	Mutant	GATA3	c.1308dup(p.S437Lfs*71)	frameshift_variant	0.175	.
	3	11	Germline	MSH2	c.2205C>A(p.I735=)	synonymous_variant	0.4255	.
	3	11	Germline	TSC1	c.941C>T(p.T314M)	missense_variant	0.4732	.
	3	11	Mutant	EGFR	c.2174C>T(p.T725M)	missense_variant	0.0054	.
	3	11	Mutant	MITF	c.1139G>A(p.R380Q)	missense_variant	0.0064	.
	3	11	Mutant	NOTCH2	c.6158G>A(p.R2053H)	missense_variant	0.0055	.
	3	11	Mutant	NTRK1	c.1021G>A(p.V341M)	missense_variant	0.0056	.
	3	11	Mutant	TP53	c.1007_1020del(p.E336Vfs*6)	frameshift_variant	0.0054	.
	3	12	Germline	MSH2	c.2205C>A(p.I735=)	synonymous_variant	0.4984	.
	3	12	Germline	TSC1	c.941C>T(p.T314M)	missense_variant	0.4814	.
	3	12	Mutant	BRAF	c.2054G>A(p.C685Y)	missense_variant	0.0057	.
	3	12	Mutant	MCL1	c.980G>A(p.G327D)	missense_variant	0.0053	.
	3	12	Mutant	NTRK1	c.100G>A(p.A34T)	missense_variant	0.0051	.
	3	12	Mutant	POLE	c.91G>A(p.A31T)	missense_variant	0.0056	.
	3	13	Germline	MSH2	c.2205C>A(p.I735=)	synonymous_variant	0.5202	.
	3	13	Germline	TSC1	c.941C>T(p.T314M)	missense_variant	0.4884	.
	3	13	Mutant	CDC73	c.842G>A(p.R281H)	missense_variant	0.0054	.
	3	13	Mutant	TSHR	c.823G>A(p.A275T)	missense_variant	0.0059	.
	4	14	Germline	ATM	c.3903G>C(p.E1301D)	missense_variant	0.4919	.
	4	14	Germline	STK11	c.1088C>T(p.T363I)	missense_variant	0.5018	.
	4	14	Mutant	TP53	c.711G>A(p.M237I)	missense_variant	0.0054	.
	4	15	Germline	ATM	c.3903G>C(p.E1301D)	missense_variant	0.5112	.
	4	15	Germline	STK11	c.1088C>T(p.T363I)	missense_variant	0.4709	.
	4	15	Mutant	EGFR	c.2155G>A(p.G719S)	missense_variant	0.0055	.
	4	15	Mutant	ESR1	c.1138G>C(p.E380Q)	missense_variant	0.0065	.
	4	15	Mutant	PDGFRA	c.1460G>A(p.R487H)	missense_variant	0.0051	.
	4	15	Mutant	PMS1	c.2086del(p.M696Wfs*8)	frameshift_variant	0.0053	.
	4	15	Mutant	RB1	c.2048T>C(p.L683P)	missense_variant	0.005	.
	4	16	Germline	ATM	c.3903G>C(p.E1301D)	missense_variant	0.5515	.
	4	16	Germline	STK11	c.1088C>T(p.T363I)	missense_variant	0.4675	.
	4	16	Mutant	APC	c.7822G>A(p.A2608T)	missense_variant	0.0053	.
	4	16	Mutant	CCND1	c.839A>T(p.E280V)	missense_variant	0.006	.
	4	16	Mutant	CDC73	c.1431T>A(p.H477Q)	missense_variant	0.0104	.
	4	16	Mutant	DDR2	c.1862A>T(p.D621V)	missense_variant	0.0096	.
	4	16	Mutant	ESR1	c.1138G>C(p.E380Q)	missense_variant	0.1899	.
	4	16	Mutant	ESR1	c.76dup(p.L26Pfs*60)	frameshift_variant	0.0481	.
	4	16	Mutant	NOTCH2	c.2027-1G>A	splice_acceptor_variant	0.0188	.
	4	16	Mutant	RICTOR	c.1300G>T(p.A434S)	missense_variant&splice_region_variant	0.0169	.
	4	16	Mutant	RICTOR	c.1300-1G>T	splice_acceptor_variant	0.0169	.
	4	16	Mutant	TSC2	c.599+1G>A	splice_donor_variant	0.0183	.
	4	17	Germline	ATM	c.3903G>C(p.E1301D)	missense_variant	0.5641	.
	4	17	Germline	STK11	c.1088C>T(p.T363I)	missense_variant	0.5069	.
	4	17	Mutant	CDC73	c.1431T>A(p.H477Q)	missense_variant	0.0158	.
	4	17	Mutant	ESR1	c.1138G>C(p.E380Q)	missense_variant	0.1264	.
	4	17	Mutant	ESR1	c.76dup(p.L26Pfs*60)	frameshift_variant	0.0221	.
	4	17	Mutant	FBXW7	c.511G>A(p.A171T)	missense_variant	0.0083	.
	4	17	Mutant	NTRK1	c.685C>A(p.L229I)	missense_variant	0.0054	.
	4	17	Mutant	TP53	c.711G>A(p.M237I)	missense_variant	0.0051	.
	4	17	Mutant	TSC2	c.4027G>T(p.E1343*)	stop_gained	0.0096	.
	4	17	Mutant	ZNF703	c.17C>A(p.A6D)	missense_variant	0.0054	.
	4	17	Mutant	ZNF703	c.19G>A(p.G7R)	missense_variant	0.0076	.
	4	18	Germline	ATM	c.3903G>C(p.E1301D)	missense_variant	0.5028	.
	4	18	Germline	STK11	c.1088C>T(p.T363I)	missense_variant	0.503	.
	4	18	Mutant	ESR1	c.1138G>C(p.E380Q)	missense_variant	0.0206	.
	4	19	Germline	ATM	c.3903G>C(p.E1301D)	missense_variant	0.522	.
	4	19	Germline	STK11	c.1088C>T(p.T363I)	missense_variant	0.5079	.
	4	19	Mutant	APC	c.1618T>G(p.L540V)	missense_variant	0.0089	.
	4	19	Mutant	ESR1	c.1138G>C(p.E380Q)	missense_variant	0.1066	.
	4	19	Mutant	TSC1	c.545_548dup(p.V184Qfs*35)	frameshift_variant	0.0506	.
	4	19	Mutant	TSC2	c.5018T>A(p.V1673D)	missense_variant	0.0129	.
	4	20	CNV	FGFR1	.	.		3.389
	4	20	Germline	ATM	c.3903G>C(p.E1301D)	missense_variant	0.6251	.
	4	20	Germline	STK11	c.1088C>T(p.T363I)	missense_variant	0.5634	.
	4	20	Mutant	APC	c.1618T>G(p.L540V)	missense_variant	0.0797	.
	4	20	Mutant	ESR1	c.1138G>C(p.E380Q)	missense_variant	0.4134	.
	4	20	Mutant	TSC1	c.545_548dup(p.V184Qfs*35)	frameshift_variant	0.1135	.
	4	20	Mutant	TSC1	c.2625+1G>T	splice_donor_variant	0.0054	.
	4	20	Mutant	TSC2	c.5018T>A(p.V1673D)	missense_variant	0.1122	.
	4	20	Mutant	TSC2	c.2666C>T(p.A889V)	missense_variant	0.005	.
	4	21	CNV	CDKN2A	.	.		0.375
	4	21	CNV	CDKN2B	.	.		0.2542
	4	21	CNV	FGFR1	.	.		4.4376
	4	21	Germline	ATM	c.3903G>C(p.E1301D)	missense_variant	0.8664	.
	4	21	Germline	STK11	c.1088C>T(p.T363I)	missense_variant	0.7792	.
	4	21	Mutant	APC	c.1618T>G(p.L540V)	missense_variant	0.0098	.
	4	21	Mutant	CHEK2	c.1479A>C(p.E493D)	missense_variant	0.0305	.
	4	21	Mutant	ESR1	c.1138G>C(p.E380Q)	missense_variant	0.6445	.
	4	21	Mutant	ESR1	c.1063G>T(p.V355F)	missense_variant	0.0504	.
	4	21	Mutant	ESR1	c.1060dup(p.L354Pfs*21)	frameshift_variant	0.0463	.
	4	21	Mutant	GATA1	c.445G>A(p.G149R)	missense_variant	0.0033	.
	4	21	Mutant	MPL	c.1718A>G(p.K573R)	missense_variant	0.0149	.
	4	21	Mutant	RARA	c.649C>G(p.R217G)	missense_variant	0.0214	.
	4	21	Mutant	TSC1	c.545_548dup(p.V184Qfs*35)	frameshift_variant	0.5281	.
	4	21	Mutant	TSC1	c.2530C>T(p.Q844*)	stop_gained	0.0265	.
	4	21	Mutant	TSC1	c.2599C>T(p.Q867*)	stop_gained	0.0545	.
	4	21	Mutant	TSC1	c.2625+1G>T	splice_donor_variant	0.0077	.
	4	21	Mutant	TSC1	c.12A>C(p.Q4H)	missense_variant	0.0256	.
	4	21	Mutant	TSC2	c.2666C>T(p.A889V)	missense_variant	0.008	.
	4	21	Mutant	TSC2	c.5018T>A(p.V1673D)	missense_variant	0.0212	.
	4	21	Mutant	WAS	c.42del(p.A15Hfs*30)	frameshift_variant	0.0293	.
	5	22	Mutant	IGF2	c.293C>T(p.P98L)	missense_variant	0.0479	.
	5	22	Mutant	JAK1	c.1237T>G(p.F413V)	missense_variant	0.0491	.
	5	22	Mutant	MAP2K1	c.607G>A(p.E203K)	missense_variant	0.056	.
	5	22	Mutant	MEF2B	c.54+1G>A	splice_donor_variant	0.0699	.
	5	22	Mutant	PIK3CA	c.1093G>A(p.E365K)	missense_variant	0.0156	.
	5	22	Mutant	PIK3CA	c.1633G>A(p.E545K)	missense_variant	0.0473	.
	5	22	Mutant	PIK3CA	c.3140A>G(p.H1047R)	missense_variant	0.0551	.
	5	22	Mutant	RNF43	c.544G>A(p.A182T)	missense_variant	0.0138	.
	5	23	Mutant	IGF2	c.293C>T(p.P98L)	missense_variant	0.0221	.
	5	23	Mutant	JAK1	c.1237T>G(p.F413V)	missense_variant	0.0255	.
	5	23	Mutant	MAP2K1	c.607G>A(p.E203K)	missense_variant	0.0196	.
	5	23	Mutant	MEF2B	c.54+1G>A	splice_donor_variant	0.039	.
	5	23	Mutant	PIK3CA	c.3140A>G(p.H1047R)	missense_variant	0.0263	.
	5	23	Mutant	PIK3CA	c.1633G>A(p.E545K)	missense_variant	0.0146	.
	5	23	Mutant	PIK3CA	c.1093G>A(p.E365K)	missense_variant	0.0172	.
	5	23	Mutant	RNF43	c.544G>A(p.A182T)	missense_variant	0.0113	.
	5	23	Mutant	TP53	c.796G>C(p.G266R)	missense_variant	0.0057	.
	5	24	Mutant	FANCE	c.1010C>T(p.S337L)	missense_variant	0.0052	.
	5	24	Mutant	IGF2	c.293C>T(p.P98L)	missense_variant	0.0688	.
	5	24	Mutant	JAK1	c.1237T>G(p.F413V)	missense_variant	0.0806	.
	5	24	Mutant	KDM5A	c.2645C>G(p.S882C)	missense_variant	0.0047	.
	5	24	Mutant	MAP2K1	c.607G>A(p.E203K)	missense_variant	0.0774	.
	5	24	Mutant	MEF2B	c.54+1G>A	splice_donor_variant	0.1076	.
	5	24	Mutant	PIK3CA	c.1633G>A(p.E545K)	missense_variant	0.0367	.
	5	24	Mutant	PIK3CA	c.1093G>A(p.E365K)	missense_variant	0.0329	.
	5	24	Mutant	PIK3CA	c.3140A>G(p.H1047R)	missense_variant	0.0719	.
	5	24	Mutant	RNF43	c.544G>A(p.A182T)	missense_variant	0.0223	.
	5	24	Mutant	RPTOR	c.2023G>A(p.E675K)	missense_variant	0.0054	.
	5	25	CNV	ZNF703	.	.		4.475
	5	25	Mutant	IGF2	c.293C>T(p.P98L)	missense_variant	0.0981	.
	5	25	Mutant	JAK1	c.1237T>G(p.F413V)	missense_variant	0.1029	.
	5	25	Mutant	KMT2A	c.7685C>T(p.S2562F)	missense_variant	0.0048	.
	5	25	Mutant	MAP2K1	c.607G>A(p.E203K)	missense_variant	0.1176	.
	5	25	Mutant	MEF2B	c.54+1G>A	splice_donor_variant	0.1284	.
	5	25	Mutant	PIK3CA	c.3140A>G(p.H1047R)	missense_variant	0.105	.
	5	25	Mutant	PIK3CA	c.1093G>A(p.E365K)	missense_variant	0.0281	.
	5	25	Mutant	PIK3CA	c.1633G>A(p.E545K)	missense_variant	0.0709	.
	5	25	Mutant	RNF43	c.544G>A(p.A182T)	missense_variant	0.0094	.
	5	25	Mutant	RPTOR	c.2023G>A(p.E675K)	missense_variant	0.0048	.
	5	25	Mutant	WAS	c.796G>A(p.D266N)	missense_variant	0.0043	.
	6	26	Germline	PALB2	c.2289G>C(p.L763F)	missense_variant	0.5104	.
	6	26	Mutant	BRIP1	c.1801del(p.S601Qfs*12)	frameshift_variant	0.0052	.
	6	26	Mutant	PIK3CA	c.1624G>A(p.E542K)	missense_variant	0.0312	.
	6	26	Mutant	POLD1	c.1562G>A(p.R521Q)	missense_variant	0.0127	.
	6	26	SV	PIK3C3	IGR (downstream ANKRD16)~PIK3C3:exon23	.	0.1399	.
	6	27	CNV	ERBB2	.	.		8.7854
	6	27	CNV	IL7R	.	.		3.4464
	6	27	CNV	MYC	.	.		6.4206
	6	27	CNV	RET	.	.		3.456
	6	27	CNV	TERT	.	.		3.734
	6	27	Germline	PALB2	c.2289G>C(p.L763F)	missense_variant	0.4413	.
	6	27	Mutant	NOTCH2	c.710G>T(p.R237L)	missense_variant	0.0061	.
	6	27	Mutant	PIK3CA	c.1624G>A(p.E542K)	missense_variant	0.3428	.
	6	27	Mutant	POLD1	c.1562G>A(p.R521Q)	missense_variant	0.1662	.
	6	27	Mutant	PTEN	c.386G>A(p.G129E)	missense_variant	0.0138	.
	6	27	SV	PIK3C3	IGR (downstream ANKRD16)~PIK3C3:exon23	.	0.4658	.
	7	28	Germline	BRCA2	c.6405_6409del(p.N2135Kfs*3)	frameshift_variant	0.5015	.
	7	28	Germline	EGFR	c.1582A>G(p.N528D)	missense_variant	0.4967	.
	7	29	Germline	BRCA2	c.6405_6409del(p.N2135Kfs*3)	frameshift_variant	0.4683	.
	7	29	Germline	EGFR	c.1582A>G(p.N528D)	missense_variant	0.5026	.
	7	29	Mutant	CYP2D6	c.592G>A(p.D198N)	missense_variant	0.0053	.
	7	30	Germline	BRCA2	c.6405_6409del(p.N2135Kfs*3)	frameshift_variant	0.5068	.
	7	30	Germline	EGFR	c.1582A>G(p.N528D)	missense_variant	0.5067	.
	7	30	Mutant	CYP2D6	c.592G>A(p.D198N)	missense_variant	0.0046	.
	7	30	Mutant	ZNF703	c.992T>G(p.V331G)	missense_variant	0.007	.
	8	31	Germline	APC	c.8383G>A(p.A2795T)	missense_variant	0.4979	.
	8	31	Germline	PMS2	c.320G>T(p.R107L)	missense_variant	0.4957	.
	8	31	Germline	VHL	c.6C>G(p.P2=)	synonymous_variant	0.4734	.
	8	32	Germline	APC	c.8383G>A(p.A2795T)	missense_variant	0.5035	.
	8	32	Germline	PMS2	c.320G>T(p.R107L)	missense_variant	0.4737	.
	8	32	Germline	VHL	c.6C>G(p.P2=)	synonymous_variant	0.5086	.
	8	33	Germline	APC	c.8383G>A(p.A2795T)	missense_variant	0.4668	.
	8	33	Germline	PMS2	c.320G>T(p.R107L)	missense_variant	0.4841	.
	8	33	Germline	VHL	c.6C>G(p.P2=)	synonymous_variant	0.5014	.
	9	34	Germline	PALB2	c.1379A>G(p.Q460R)	missense_variant	0.5195	.
	9	34	Germline	POLD1	c.371T>C(p.V124A)	missense_variant	0.5201	.
	9	34	Mutant	JUN	c.617A>C(p.Q206P)	missense_variant	0.0052	.
	9	35	Germline	PALB2	c.1379A>G(p.Q460R)	missense_variant	0.4887	.
	9	35	Germline	POLD1	c.371T>C(p.V124A)	missense_variant	0.5154	.
	9	36	CNV	ERBB2	.	.		3.406
	9	36	Germline	PALB2	c.1379A>G(p.Q460R)	missense_variant	0.5333	.
	9	36	Germline	POLD1	c.371T>C(p.V124A)	missense_variant	0.5455	.
	9	36	Mutant	CYP2D6	c.169T>G(p.C57G)	missense_variant	0.0044	.
	9	36	Mutant	MYC	c.466G>A(p.A156T)	missense_variant	0.0036	.
	9	36	Mutant	NOTCH2	c.6846_6849del(p.A2283Pfs*11)	frameshift_variant	0.0787	.
	9	36	Mutant	NOTCH2	c.6845T>G(p.I2282R)	missense_variant	0.0832	.
	9	36	Mutant	PIK3CA	c.3140A>G(p.H1047R)	missense_variant	0.2044	.
	9	36	Mutant	PKHD1	c.4213A>G(p.T1405A)	missense_variant	0.003	.
	9	36	Mutant	RAC1	c.567C>A(p.D189E)	missense_variant	0.0475	.
	9	36	Mutant	SMARCA4	c.1583G>A(p.R528Q)	missense_variant	0.0044	.
	9	36	Mutant	SMARCA4	c.3294del(p.V1099Cfs*7)	frameshift_variant	0.0098	.
	9	36	Mutant	TP53	c.1025G>C(p.R342P)	missense_variant	0.1876	.
	9	36	SV	FGFR4	FGFR4:exon7~IGR (upstream KCNIP1)	.	0.2133	.
	10	37	Germline	BRCA2	c.7436-3T>C	splice_region_variant&intron_variant	0.4983	.
	10	37	Germline	POLD1	c.624G>A(p.P208=)	synonymous_variant	0.4899	.
	10	38	Germline	BRCA2	c.7436-3T>C	splice_region_variant&intron_variant	0.5066	.
	10	38	Germline	POLD1	c.624G>A(p.P208=)	synonymous_variant	0.4844	.
	10	39	Germline	BRCA2	c.7436-3T>C	splice_region_variant&intron_variant	0.4613	.
	10	39	Germline	POLD1	c.624G>A(p.P208=)	synonymous_variant	0.4791	.
	10	39	Mutant	GRIN2A	c.2581T>G(p.F861V)	missense_variant	0.01	.
	10	39	Mutant	RPTOR	c.385G>A(p.E129K)	missense_variant	0.0257	.
	10	40	CNV	ERBB2	.	.		3.379
	10	40	Germline	BRCA2	c.7436-3T>C	splice_region_variant&intron_variant	0.5031	.
	10	40	Germline	POLD1	c.624G>A(p.P208=)	synonymous_variant	0.481	.
	10	40	Mutant	BRIP1	c.1603G>C(p.D535H)	missense_variant	0.0271	.
	10	40	Mutant	BRIP1	c.1541G>C(p.R514T)	missense_variant	0.0363	.
	10	40	Mutant	GRIN2A	c.2581T>G(p.F861V)	missense_variant	0.0079	.
	10	40	Mutant	MAP2K4	c.257_258dup(p.L87Dfs*2)	frameshift_variant	0.1607	.
	10	40	Mutant	MED12	c.3360T>A(p.S1120R)	missense_variant	0.1402	.
	10	40	Mutant	RPTOR	c.385G>A(p.E129K)	missense_variant	0.1349	.
	10	40	Mutant	SMARCA4	c.3727C>T(p.R1243W)	missense_variant	0.091	.
	10	40	Mutant	TET2	c.3319del(p.S1107Hfs*6)	frameshift_variant	0.088	.
	10	40	Mutant	TP53	c.614A>G(p.Y205C)	missense_variant	0.0044	.
	11	41	Germline	ATM	c.125A>G(p.H42R)	missense_variant	0.5097	.
	11	41	Germline	BRIP1	c.297C>T(p.D99=)	synonymous_variant	0.4957	.
	11	41	Germline	FH	c.1077T>A(p.P359=)	synonymous_variant	0.5543	.
	11	41	Germline	PMS2	c.1872T>C(p.S624=)	synonymous_variant	0.4501	.
	11	41	Mutant	ATRX	c.7013C>A(p.A2338E)	missense_variant	0.0055	.
	11	41	Mutant	CBL	c.1897G>C(p.D633H)	missense_variant	0.033	.
	11	41	Mutant	ERBB2	c.2329G>T(p.V777L)	missense_variant	0.042	.
	11	41	Mutant	ERBB2	c.929C>T(p.S310F)	missense_variant	0.0245	.
	11	41	Mutant	JAK2	c.490G>A(p.G164R)	missense_variant	0.0052	.
	11	41	Mutant	NF2	c.293C>A(p.A98D)	missense_variant	0.0052	.
	11	41	Mutant	PIK3CA	c.1093G>A(p.E365K)	missense_variant	0.1891	.
	11	41	Mutant	POLD1	c.3047G>A(p.R1016H)	missense_variant	0.005	.
	11	41	Mutant	PTCH1	c.175G>A(p.A59T)	missense_variant	0.0062	.
	11	41	Mutant	SMAD4	c.1239C>A(p.Y413*)	stop_gained	0.0055	.
	11	41	Mutant	TP53	c.665del(p.P222Rfs*25)	frameshift_variant	0.1791	.
	11	42	Germline	ATM	c.125A>G(p.H42R)	missense_variant	0.4399	.
	11	42	Germline	BRIP1	c.297C>T(p.D99=)	synonymous_variant	0.4675	.
	11	42	Germline	FH	c.1077T>A(p.P359=)	synonymous_variant	0.5469	.
	11	42	Germline	PMS2	c.1872T>C(p.S624=)	synonymous_variant	0.4215	.
	11	42	Mutant	BRCA1	c.5153-4T>G	splice_region_variant&intron_variant	0.0053	.
	11	42	Mutant	BRCA1	c.4986+5G>T	splice_region_variant&intron_variant	0.0057	.
	11	42	Mutant	BRCA1	c.441+4A>C	splice_region_variant&intron_variant	0.0052	.
	11	42	Mutant	BRCA1	c.671-5T>G	splice_region_variant&intron_variant	0.0053	.
	11	42	Mutant	BRCA2	c.9117+8C>A	splice_region_variant&intron_variant	0.0061	.
	11	42	Mutant	BRCA2	c.9501+5G>T	splice_region_variant&intron_variant	0.0051	.
	11	42	Mutant	BRCA2	c.8954-4A>C	splice_region_variant&intron_variant	0.0073	.
	11	42	Mutant	BRCA2	c.9501+7T>G	splice_region_variant&intron_variant	0.0052	.
	11	42	Mutant	BRCA2	c.9649-3C>A	splice_region_variant&intron_variant	0.0055	.
	11	42	Mutant	BRCA2	c.8633-5C>A	splice_region_variant&intron_variant	0.0066	.
	11	42	Mutant	BRCA2	c.7436-7T>G	splice_region_variant&intron_variant	0.0104	.
	11	42	Mutant	BRCA2	c.7806-3C>A	splice_region_variant&intron_variant	0.0051	.
	11	42	Mutant	CBL	c.1897G>C(p.D633H)	missense_variant	0.0613	.
	11	42	Mutant	EGFR	c.2386G>C(p.G796R)	missense_variant	0.0042	.
	11	42	Mutant	EGFR	c.2375T>G(p.L792R)	missense_variant	0.0031	.
	11	42	Mutant	EGFR	c.2386G>T(p.G796C)	missense_variant	0.0036	.
	11	42	Mutant	EGFR	c.2211A>C(p.K737N)	missense_variant	0.0044	.
	11	42	Mutant	EGFR	c.2347A>C(p.T783P)	missense_variant	0.0086	.
	11	42	Mutant	EGFR	c.2387G>T(p.G796V)	missense_variant	0.003	.
	11	42	Mutant	EGFR	c.2432C>A(p.S811Y)	missense_variant	0.0066	.
	11	42	Mutant	EGFR	c.2423A>C(p.N808T)	missense_variant	0.0052	.
	11	42	Mutant	EGFR	c.2413C>A(p.H805N)	missense_variant	0.0081	.
	11	42	Mutant	EGFR	c.2424T>G(p.N808K)	missense_variant	0.0057	.
	11	42	Mutant	EGFR	c.2219T>G(p.I740S)	missense_variant	0.0045	.
	11	42	Mutant	EGFR	c.2452T>G(p.C818G)	missense_variant	0.0054	.
	11	42	Mutant	EGFR	c.2534T>G(p.V845G)	missense_variant	0.004	.
	11	42	Mutant	EGFR	c.2282A>C(p.D761A)	missense_variant&splice_region_variant	0.0048	.
	11	42	Mutant	EGFR	c.2222C>A(p.P741H)	missense_variant	0.005	.
	11	42	Mutant	EGFR	c.2335G>T(p.G779C)	missense_variant	0.0052	.
	11	42	Mutant	EGFR	c.2248G>T(p.A750S)	missense_variant	0.0048	.
	11	42	Mutant	EGFR	c.2254T>G(p.S752A)	missense_variant	0.0047	.
	11	42	Mutant	EGFR	c.2512C>A(p.L838M)	missense_variant	0.005	.
	11	42	Mutant	EGFR	c.2543C>A(p.P848Q)	missense_variant	0.004	.
	11	42	Mutant	EGFR	c.2193G>T(p.W731C)	missense_variant	0.0064	.
	11	42	Mutant	EGFR	c.2516C>A(p.A839E)	missense_variant	0.0045	.
	11	42	Mutant	EGFR	c.2233A>C(p.K745Q)	missense_variant	0.0045	.
	11	42	Mutant	EGFR	c.2506C>A(p.R836S)	missense_variant	0.0045	.
	11	42	Mutant	EGFR	c.2511C>A(p.D837E)	missense_variant	0.0046	.
	11	42	Mutant	EGFR	c.2548C>A(p.H850N)	missense_variant	0.0049	.
	11	42	Mutant	EGFR	c.2572C>A(p.L858M)	missense_variant	0.0046	.
	11	42	Mutant	EGFR	c.2579A>C(p.K860T)	missense_variant	0.0041	.
	11	42	Mutant	EGFR	c.2595A>C(p.E865D)	missense_variant	0.0057	.
	11	42	Mutant	EGFR	c.2565T>G(p.D855E)	missense_variant	0.0049	.
	11	42	Mutant	EGFR	c.2563G>T(p.D855Y)	missense_variant	0.0049	.
	11	42	Mutant	EGFR	c.2567T>G(p.F856C)	missense_variant	0.0058	.
	11	42	Mutant	EGFR	c.2197C>A(p.P733T)	missense_variant	0.0053	.
	11	42	Mutant	EGFR	c.2625A>C(p.K875N)	missense_variant&splice_region_variant	0.0048	.
	11	42	Mutant	ERBB2	c.929C>T(p.S310F)	missense_variant	0.0467	.
	11	42	Mutant	GATA4	c.7C>A(p.Q3K)	missense_variant	0.0057	.
	11	42	Mutant	JUN	c.343G>A(p.V115M)	missense_variant	0.0053	.
	11	42	Mutant	PIK3CA	c.1093G>A(p.E365K)	missense_variant	0.1908	.
	11	42	Mutant	POLD1	c.2638C>A(p.Q880K)	missense_variant	0.0052	.
	11	42	Mutant	TP53	c.665del(p.P222Rfs*25)	frameshift_variant	0.2525	.
	11	42	Mutant	YAP1	c.1055G>A(p.S352N)	missense_variant	0.0056	.
	11	43	Germline	ATM	c.125A>G(p.H42R)	missense_variant	0.4377	.
	11	43	Germline	BRIP1	c.297C>T(p.D99=)	synonymous_variant	0.5084	.
	11	43	Germline	FH	c.1077T>A(p.P359=)	synonymous_variant	0.4867	.
	11	43	Germline	PMS2	c.1872T>C(p.S624=)	synonymous_variant	0.4827	.
	11	43	Mutant	PIK3CA	c.1093G>A(p.E365K)	missense_variant	0.0118	.
	11	43	Mutant	TP53	c.665del(p.P222Rfs*25)	frameshift_variant	0.0113	.
	11	44	Germline	ATM	c.125A>G(p.H42R)	missense_variant	0.4703	.
	11	44	Germline	BRIP1	c.297C>T(p.D99=)	synonymous_variant	0.4903	.
	11	44	Germline	FH	c.1077T>A(p.P359=)	synonymous_variant	0.5295	.
	11	44	Germline	PMS2	c.1872T>C(p.S624=)	synonymous_variant	0.4469	.
	11	44	Mutant	CDKN1C	c.367G>A(p.A123T)	missense_variant	0.0054	.
	11	44	Mutant	NF2	c.733G>A(p.D245N)	missense_variant	0.0075	.
	11	44	Mutant	PIK3CA	c.1093G>A(p.E365K)	missense_variant	0.0563	.
	11	44	Mutant	SMARCB1	c.658G>C(p.E220Q)	missense_variant	0.0063	.
	11	44	Mutant	TP53	c.665del(p.P222Rfs*25)	frameshift_variant	0.0575	.
	11	45	CNV	MYC	.	.		4.1466
	11	45	Germline	ATM	c.125A>G(p.H42R)	missense_variant	0.4719	.
	11	45	Germline	BRIP1	c.297C>T(p.D99=)	synonymous_variant	0.4299	.
	11	45	Germline	FH	c.1077T>A(p.P359=)	synonymous_variant	0.5331	.
	11	45	Germline	PMS2	c.1872T>C(p.S624=)	synonymous_variant	0.4656	.
	11	45	Mutant	ERCC4	c.611T>G(p.L204*)	stop_gained	0.0271	.
	11	45	Mutant	NF2	c.733G>A(p.D245N)	missense_variant	0.0875	.
	11	45	Mutant	PARP1	c.2105G>A(p.S702N)	missense_variant	0.0178	.
	11	45	Mutant	PIK3CA	c.1093G>A(p.E365K)	missense_variant	0.1283	.
	11	45	Mutant	SETD2	c.71+2T>A	splice_donor_variant	0.0075	.
	11	45	Mutant	SMARCA4	c.2506-2A>G	splice_acceptor_variant	0.0066	.
	11	45	Mutant	SMARCB1	c.658G>C(p.E220Q)	missense_variant	0.081	.
	11	45	Mutant	TP53	c.665del(p.P222Rfs*25)	frameshift_variant	0.1347	.
	11	46	Germline	ATM	c.125A>G(p.H42R)	missense_variant	0.4508	.
	11	46	Germline	BRIP1	c.297C>T(p.D99=)	synonymous_variant	0.5085	.
	11	46	Germline	FH	c.1077T>A(p.P359=)	synonymous_variant	0.5287	.
	11	46	Germline	PMS2	c.1872T>C(p.S624=)	synonymous_variant	0.4788	.
	11	46	Mutant	NF2	c.733G>A(p.D245N)	missense_variant	0.0415	.
	11	46	Mutant	PIK3CA	c.1093G>A(p.E365K)	missense_variant	0.0866	.
	11	46	Mutant	SMARCB1	c.658G>C(p.E220Q)	missense_variant	0.0482	.
	11	46	Mutant	TP53	c.665del(p.P222Rfs*25)	frameshift_variant	0.096	.
	11	47	CNV	MYC	.	.		4.6884
	11	47	Germline	ATM	c.125A>G(p.H42R)	missense_variant	0.4141	.
	11	47	Germline	BRIP1	c.297C>T(p.D99=)	synonymous_variant	0.4577	.
	11	47	Germline	FH	c.1077T>A(p.P359=)	synonymous_variant	0.5367	.
	11	47	Germline	PMS2	c.1872T>C(p.S624=)	synonymous_variant	0.4549	.
	11	47	Mutant	ESR1	c.1240C>A(p.Q414K)	missense_variant	0.0056	.
	11	47	Mutant	FGFR1	c.2465G>A(p.R822H)	missense_variant	0.0053	.
	11	47	Mutant	FGFR2	c.182G>A(p.R61H)	missense_variant	0.0051	.
	11	47	Mutant	GATA6	c.911del(p.G304Afs*16)	frameshift_variant	0.005	.
	11	47	Mutant	NF2	c.733G>A(p.D245N)	missense_variant	0.0811	.
	11	47	Mutant	PIK3CA	c.1093G>A(p.E365K)	missense_variant	0.1372	.
	11	47	Mutant	PTK2	c.620G>A(p.G207D)	missense_variant	0.005	.
	11	47	Mutant	SMARCB1	c.658G>C(p.E220Q)	missense_variant	0.0738	.
	11	47	Mutant	TP53	c.665del(p.P222Rfs*25)	frameshift_variant	0.1584	.
	11	48	Germline	ATM	c.125A>G(p.H42R)	missense_variant	0.4935	.
	11	48	Germline	BRIP1	c.297C>T(p.D99=)	synonymous_variant	0.4798	.
	11	48	Germline	FH	c.1077T>A(p.P359=)	synonymous_variant	0.5527	.
	11	48	Germline	PMS2	c.1872T>C(p.S624=)	synonymous_variant	0.4452	.
	11	48	Mutant	ERBB2	c.2329G>T(p.V777L)	missense_variant	0.0052	.
	11	48	Mutant	GRIN2A	c.4322C>T(p.T1441I)	missense_variant	0.0278	.
	11	48	Mutant	NF2	c.733G>A(p.D245N)	missense_variant	0.0273	.
	11	48	Mutant	PIK3CA	c.1093G>A(p.E365K)	missense_variant	0.1084	.
	11	48	Mutant	SMARCB1	c.658G>C(p.E220Q)	missense_variant	0.0268	.
	11	48	Mutant	TP53	c.665del(p.P222Rfs*25)	frameshift_variant	0.1136	.
	11	49	CNV	MYC	.	.		4.3134
	11	49	Germline	ATM	c.125A>G(p.H42R)	missense_variant	0.4744	.
	11	49	Germline	BRIP1	c.297C>T(p.D99=)	synonymous_variant	0.4535	.
	11	49	Germline	FH	c.1077T>A(p.P359=)	synonymous_variant	0.563	.
	11	49	Germline	PMS2	c.1872T>C(p.S624=)	synonymous_variant	0.4422	.
	11	49	Mutant	ERBB2	c.2329G>T(p.V777L)	missense_variant	0.0087	.
	11	49	Mutant	GRIN2A	c.4322C>T(p.T1441I)	missense_variant	0.0401	.
	11	49	Mutant	MAP3K1	c.2090G>A(p.R697H)	missense_variant&splice_region_variant	0.0055	.
	11	49	Mutant	NF2	c.733G>A(p.D245N)	missense_variant	0.0661	.
	11	49	Mutant	PIK3CA	c.1093G>A(p.E365K)	missense_variant	0.1585	.
	11	49	Mutant	SMARCB1	c.658G>C(p.E220Q)	missense_variant	0.0587	.
	11	49	Mutant	TP53	c.665del(p.P222Rfs*25)	frameshift_variant	0.1859	.
	11	50	CNV	MYC	.	.		4.6582
	11	50	Germline	ATM	c.125A>G(p.H42R)	missense_variant	0.4633	.
	11	50	Germline	BRIP1	c.297C>T(p.D99=)	synonymous_variant	0.4587	.
	11	50	Germline	FH	c.1077T>A(p.P359=)	synonymous_variant	0.5781	.
	11	50	Germline	PMS2	c.1872T>C(p.S624=)	synonymous_variant	0.4158	.
	11	50	Mutant	ERBB2	c.2329G>T(p.V777L)	missense_variant	0.0326	.
	11	50	Mutant	GRIN2A	c.4322C>T(p.T1441I)	missense_variant	0.0444	.
	11	50	Mutant	NF2	c.733G>A(p.D245N)	missense_variant	0.0827	.
	11	50	Mutant	PIK3CA	c.1093G>A(p.E365K)	missense_variant	0.252	.
	11	50	Mutant	SMARCB1	c.658G>C(p.E220Q)	missense_variant	0.0721	.
	11	50	Mutant	TP53	c.665del(p.P222Rfs*25)	frameshift_variant	0.3066	.
	11	51	CNV	MYC	.	.		4.8888
	11	51	Germline	ATM	c.125A>G(p.H42R)	missense_variant	0.4636	.
	11	51	Germline	BRIP1	c.297C>T(p.D99=)	synonymous_variant	0.4522	.
	11	51	Germline	FH	c.1077T>A(p.P359=)	synonymous_variant	0.5388	.
	11	51	Germline	PMS2	c.1872T>C(p.S624=)	synonymous_variant	0.4244	.
	11	51	Mutant	ERBB2	c.2329G>T(p.V777L)	missense_variant	0.0086	.
	11	51	Mutant	ERBB2	c.929C>A(p.S310Y)	missense_variant	0.0127	.
	11	51	Mutant	GRIN2A	c.4322C>T(p.T1441I)	missense_variant	0.0123	.
	11	51	Mutant	NF2	c.733G>A(p.D245N)	missense_variant	0.0992	.
	11	51	Mutant	PIK3CA	c.1093G>A(p.E365K)	missense_variant	0.239	.
	11	51	Mutant	RAF1	c.997C>T(p.R333C)	missense_variant	0.0056	.
	11	51	Mutant	SMARCB1	c.658G>C(p.E220Q)	missense_variant	0.1007	.
	11	51	Mutant	TP53	c.665del(p.P222Rfs*25)	frameshift_variant	0.2734	.
	11	52	CNV	MYC	.	.		5.2474
	11	52	Germline	ATM	c.125A>G(p.H42R)	missense_variant	0.4712	.
	11	52	Germline	BRIP1	c.297C>T(p.D99=)	synonymous_variant	0.4398	.
	11	52	Germline	FH	c.1077T>A(p.P359=)	synonymous_variant	0.5801	.
	11	52	Germline	PMS2	c.1872T>C(p.S624=)	synonymous_variant	0.4398	.
	11	52	Mutant	ERBB2	c.2329G>T(p.V777L)	missense_variant	0.0065	.
	11	52	Mutant	FANCD2	c.2696A>C(p.H899P)	missense_variant	0.0053	.
	11	52	Mutant	NF2	c.733G>A(p.D245N)	missense_variant	0.1296	.
	11	52	Mutant	PIK3CA	c.1093G>A(p.E365K)	missense_variant	0.2358	.
	11	52	Mutant	RRM1	c.486del(p.V163Wfs*9)	frameshift_variant&splice_region_variant	0.0052	.
	11	52	Mutant	SMARCB1	c.658G>C(p.E220Q)	missense_variant	0.1087	.
	11	52	Mutant	TP53	c.665del(p.P222Rfs*25)	frameshift_variant	0.3193	.
	11	53	CNV	ERBB2	.	.		3.6268
	11	53	CNV	MYC	.	.		4.8242
	11	53	CNV	PTK2	.	.		3.4648
	11	53	Germline	ATM	c.125A>G(p.H42R)	missense_variant	0.4609	.
	11	53	Germline	BRIP1	c.297C>T(p.D99=)	synonymous_variant	0.4284	.
	11	53	Germline	FH	c.1077T>A(p.P359=)	synonymous_variant	0.6035	.
	11	53	Germline	PMS2	c.1872T>C(p.S624=)	synonymous_variant	0.422	.
	11	53	Mutant	ERBB2	c.2329G>T(p.V777L)	missense_variant	0.0116	.
	11	53	Mutant	NF2	c.733G>A(p.D245N)	missense_variant	0.1109	.
	11	53	Mutant	PIK3CA	c.1093G>A(p.E365K)	missense_variant	0.2756	.
	11	53	Mutant	SMARCB1	c.658G>C(p.E220Q)	missense_variant	0.102	.
	11	53	Mutant	TP53	c.665del(p.P222Rfs*25)	frameshift_variant	0.359	.
	11	54	CNV	ERBB2	.	.		3.5736
	11	54	CNV	MYC	.	.		4.8302
	11	54	Germline	ATM	c.125A>G(p.H42R)	missense_variant	0.4759	.
	11	54	Germline	BRIP1	c.297C>T(p.D99=)	synonymous_variant	0.4295	.
	11	54	Germline	FH	c.1077T>A(p.P359=)	synonymous_variant	0.5839	.
	11	54	Germline	PMS2	c.1872T>C(p.S624=)	synonymous_variant	0.4148	.
	11	54	Mutant	ERBB2	c.2329G>T(p.V777L)	missense_variant	0.0103	.
	11	54	Mutant	GRIN2A	c.4322C>T(p.T1441I)	missense_variant	0.0142	.
	11	54	Mutant	NF2	c.733G>A(p.D245N)	missense_variant	0.1112	.
	11	54	Mutant	PIK3CA	c.1093G>A(p.E365K)	missense_variant	0.2925	.
	11	54	Mutant	SMARCB1	c.658G>C(p.E220Q)	missense_variant	0.1023	.
	11	54	Mutant	TP53	c.665del(p.P222Rfs*25)	frameshift_variant	0.3956	.
	12	55	CNV	ERBB2	.	.		3.9642
	12	55	Germline	MET	c.632T>G(p.L211W)	missense_variant	0.4909	.
	12	55	Mutant	CREBBP	c.7012T>C(p.S2338P)	missense_variant	0.006	.
	12	55	Mutant	DNMT3A	c.2062C>T(p.R688C)	missense_variant	0.0074	.
	12	55	Mutant	DPYD	c.2781del(p.A928Hfs*11)	frameshift_variant	0.0061	.
	12	55	Mutant	ERCC2	c.1752C>A(p.Y584*)	stop_gained	0.0543	.
	12	55	Mutant	FLT4	c.1670G>A(p.G557D)	missense_variant	0.0058	.
	12	55	Mutant	IDH2	c.274_285del(p.T92_Q95del)	inframe_deletion	0.016	.
	12	55	Mutant	IGF1R	c.3667C>T(p.R1223C)	missense_variant	0.0169	.
	12	55	Mutant	NF1	c.5095G>C(p.E1699Q)	missense_variant	0.0109	.
	12	55	Mutant	PRSS1	c.560G>A(p.G187D)	missense_variant	0.0054	.
	12	55	Mutant	TGFBR2	c.1192A>G(p.M398V)	missense_variant	0.0058	.
	12	56	Germline	MET	c.632T>G(p.L211W)	missense_variant	0.5118	.
	12	56	Mutant	DNMT3A	c.2062C>T(p.R688C)	missense_variant	0.0092	.
	12	56	Mutant	DNMT3A	c.2401A>G(p.M801V)	missense_variant	0.0068	.
	12	56	Mutant	ERBB4	c.2110G>A(p.A704T)	missense_variant	0.0053	.
	12	56	Mutant	MCL1	c.124G>T(p.A42S)	missense_variant	0.0099	.
	12	56	Mutant	PDGFRB	c.779C>T(p.P260L)	missense_variant	0.008	.
	12	56	Mutant	TGFBR2	c.1192A>G(p.M398V)	missense_variant	0.0077	.
	12	57	CNV	ERBB2	.	.		4.0254
	12	57	Germline	MET	c.632T>G(p.L211W)	missense_variant	0.4803	.
	12	57	Mutant	CDK12	c.2506A>G(p.I836V)	missense_variant	0.0032	.
	12	57	Mutant	CDKN1C	c.89G>A(p.C30Y)	missense_variant	0.005	.
	12	57	Mutant	DNMT3A	c.2062C>T(p.R688C)	missense_variant	0.007	.
	12	57	Mutant	ERBB4	c.2110G>A(p.A704T)	missense_variant	0.0081	.
	12	57	Mutant	MCL1	c.124G>T(p.A42S)	missense_variant	0.009	.
	12	57	Mutant	PDGFRB	c.779C>T(p.P260L)	missense_variant	0.0207	.
	12	57	Mutant	TGFBR2	c.1192A>G(p.M398V)	missense_variant	0.0045	.
	12	58	CNV	ERBB2	.	.		9.336
	12	58	CNV	MCL1	.	.		4.8534
	12	58	Germline	MET	c.632T>G(p.L211W)	missense_variant	0.4692	.
	12	58	Mutant	PDGFRB	c.779C>T(p.P260L)	missense_variant	0.1162	.
	12	58	SV	FOXA1	MIPOL1:exon13~FOXA1:exon2	.	0.0854	.
	12	58	SV	TOP2A	SSH2:exon2~TOP2A:exon3	.	0.1875	.
	13	59	CNV	CD274	.	.		7.1786
	13	59	CNV	DDR2	.	.		3.2258
	13	59	CNV	ERBB2	.	.		6.99
	13	59	CNV	NOTCH2	.	.		5.6116
	13	59	CNV	PDCD1LG2	.	.		8.8902
	13	59	CNV	PTK2	.	.		3.3412
	13	59	Germline	MSH6	c.1917G>A(p.E639=)	synonymous_variant	0.3684	.
	13	59	Germline	NBN	c.941T>C(p.L314P)	missense_variant	0.2195	.
	13	59	Mutant	PIK3CA	c.3140A>G(p.H1047R)	missense_variant	0.4521	.
	13	59	Mutant	TP53	c.761T>C(p.I254T)	missense_variant	0.4494	.
	13	59	SV	CD274	IGR (upstream KCNV2)~CD274:exon3	.	0.0597	.
	13	60	CNV	CD274	.	.		9.0018
	13	60	CNV	DDR2	.	.		3.5434
	13	60	CNV	ERBB2	.	.		7.7462
	13	60	CNV	MDM4	.	.		3.4514
	13	60	CNV	NOTCH2	.	.		6.525
	13	60	CNV	NTRK1	.	.		3.5742
	13	60	CNV	PDCD1LG2	.	.		11.59
	13	60	CNV	PTK2	.	.		3.8318
	13	60	Germline	MSH6	c.1917G>A(p.E639=)	synonymous_variant	0.3838	.
	13	60	Mutant	ALK	c.2455G>A(p.G819R)	missense_variant	0.0056	.
	13	60	Mutant	AMER1	c.923C>T(p.P308L)	missense_variant	0.0056	.
	13	60	Mutant	MYC	c.1161_1164del(p.S388Ffs*20)	frameshift_variant	0.0073	.
	13	60	Mutant	PIK3CA	c.3140A>G(p.H1047R)	missense_variant	0.6535	.
	13	60	Mutant	TP53	c.761T>C(p.I254T)	missense_variant	0.7024	.
	13	60	SV	CD274	IGR (upstream KCNV2)~CD274:exon3	.	0.0699	.
	14	61	Germline	TSC2	c.4586G>A(p.R1529Q)	missense_variant	0.4476	.
	14	61	Mutant	AMER1	c.943G>A(p.D315N)	missense_variant	0.0055	.
	14	61	Mutant	PIK3CA	c.3203dup(p.N1068Kfs*5)	frameshift_variant	0.2355	.
	14	61	Mutant	TP53	c.396G>C(p.K132N)	missense_variant	0.1577	.
	14	62	Germline	TSC2	c.4586G>A(p.R1529Q)	missense_variant	0.4887	.
	14	62	Mutant	PIK3CA	c.3203dup(p.N1068Kfs*5)	frameshift_variant	0.051	.
	14	62	Mutant	TP53	c.396G>C(p.K132N)	missense_variant	0.031	.
	14	63	Germline	TSC2	c.4586G>A(p.R1529Q)	missense_variant	0.4705	.
	14	63	Mutant	PIK3CA	c.3203dup(p.N1068Kfs*5)	frameshift_variant	0.1405	.
	14	63	Mutant	TP53	c.396G>C(p.K132N)	missense_variant	0.1001	.
	14	64	Germline	TSC2	c.4586G>A(p.R1529Q)	missense_variant	0.4462	.
	14	64	Mutant	FANCD2	c.565G>T(p.G189C)	missense_variant	0.0061	.
	14	64	Mutant	PIK3CA	c.3203dup(p.N1068Kfs*5)	frameshift_variant	0.1891	.
	14	64	Mutant	TP53	c.396G>C(p.K132N)	missense_variant	0.1409	.
	15	65	Germline	ERBB2	c.370A>T(p.N124Y)	missense_variant	0.4742	.
	15	65	Mutant	TP53	c.524G>A(p.R175H)	missense_variant	0.0064	.
	15	66	Germline	ERBB2	c.370A>T(p.N124Y)	missense_variant	0.48	.
	15	66	Mutant	TP53	c.524G>A(p.R175H)	missense_variant	0.0222	.
	15	67	CNV	EGFR	.	.		4.793
	15	67	Germline	ERBB2	c.370A>T(p.N124Y)	missense_variant	0.4911	.
	15	67	Mutant	ATRX	c.518C>T(p.A173V)	missense_variant	0.0105	.
	15	67	Mutant	BRCA1	c.4766G>A(p.R1589H)	missense_variant	0.008	.
	15	67	Mutant	CHD4	c.141_142del(p.E47Dfs*11)	frameshift_variant	0.0179	.
	15	67	Mutant	CTLA4	c.604G>A(p.V202M)	missense_variant	0.009	.
	15	67	Mutant	GATA4	c.930G>A(p.M310I)	missense_variant	0.006	.
	15	67	Mutant	MET	c.431_432del(p.H144Rfs*9)	frameshift_variant	0.0171	.
	15	67	Mutant	PIK3CA	c.1633G>A(p.E545K)	missense_variant	0.0286	.
	15	67	Mutant	THADA	c.3679A>C(p.I1227L)	missense_variant	0.0159	.
	15	67	Mutant	TP53	c.524G>A(p.R175H)	missense_variant	0.021	.
	15	68	Germline	ERBB2	c.370A>T(p.N124Y)	missense_variant	0.4915	.
	15	68	Mutant	BRCA1	c.4766G>A(p.R1589H)	missense_variant	0.006	.
	15	68	Mutant	TP53	c.524G>A(p.R175H)	missense_variant	0.0359	.
	15	69	CNV	EGFR	.	.		13.1784
	15	69	CNV	IL7R	.	.		3.3518
	15	69	Germline	ERBB2	c.370A>T(p.N124Y)	missense_variant	0.3678	.
	15	69	Mutant	ATRX	c.518C>T(p.A173V)	missense_variant	0.2117	.
	15	69	Mutant	BRCA1	c.4766G>A(p.R1589H)	missense_variant	0.0069	.
	15	69	Mutant	CHD4	c.141_142del(p.E47Dfs*11)	frameshift_variant	0.1871	.
	15	69	Mutant	CTLA4	c.604G>A(p.V202M)	missense_variant	0.0188	.
	15	69	Mutant	EZH2	c.1274T>A(p.M425K)	missense_variant	0.0054	.
	15	69	Mutant	FANCG	c.319C>A(p.Q107K)	missense_variant	0.0172	.
	15	69	Mutant	FH	c.1299C>A(p.N433K)	missense_variant	0.0139	.
	15	69	Mutant	GATA4	c.535G>A(p.A179T)	missense_variant	0.0056	.
	15	69	Mutant	HGF	c.821T>C(p.L274P)	missense_variant	0.0116	.
	15	69	Mutant	LZTR1	c.2059G>A(p.A687T)	missense_variant	0.0035	.
	15	69	Mutant	MET	c.431_432del(p.H144Rfs*9)	frameshift_variant	0.1947	.
	15	69	Mutant	NF2	c.1136A>G(p.E379G)	missense_variant	0.0078	.
	15	69	Mutant	PIK3CA	c.1633G>A(p.E545K)	missense_variant	0.4542	.
	15	69	Mutant	THADA	c.3679A>C(p.I1227L)	missense_variant	0.2345	.
	15	69	Mutant	TP53	c.524G>A(p.R175H)	missense_variant	0.0056	.
	15	69	Mutant	ZNF217	c.1450T>A(p.Y484N)	missense_variant	0.0593	.
	15	69	SV	NRG1	IGR (downstream ULK2)~NRG1:exon4	.	0.3743	.
	16	70	Germline	EGFR	c.1119G>A(p.P373=)	synonymous_variant	0.4982	.
	16	70	Germline	MSH2	c.2064G>A(p.M688I)	missense_variant	0.5079	.
	16	70	Germline	MSH6	c.1170T>C(p.D390=)	synonymous_variant	0.5063	.
	16	70	Germline	NBN	c.789C>T(p.G263=)	synonymous_variant	0.4492	.
	16	70	Germline	POLD1	c.2136G>A(p.P712=)	synonymous_variant	0.4901	.
	16	70	Germline	TSC2	c.331G>T(p.G111W)	missense_variant	0.4745	.
	16	70	Mutant	JAK3	c.2560G>A(p.V854M)	missense_variant	0.0052	.
	16	71	Germline	EGFR	c.1119G>A(p.P373=)	synonymous_variant	0.4917	.
	16	71	Germline	MSH2	c.2064G>A(p.M688I)	missense_variant	0.5163	.
	16	71	Germline	MSH6	c.1170T>C(p.D390=)	synonymous_variant	0.4777	.
	16	71	Germline	NBN	c.789C>T(p.G263=)	synonymous_variant	0.5045	.
	16	71	Germline	POLD1	c.2136G>A(p.P712=)	synonymous_variant	0.4795	.
	16	71	Germline	TSC2	c.331G>T(p.G111W)	missense_variant	0.4727	.
	16	71	Mutant	TP53	c.321C>A(p.Y107*)	stop_gained	0.0122	.
	16	72	CNV	DLL3	.	.		3.5546
	16	72	CNV	FGFR1	.	.		3.3474
	16	72	Germline	EGFR	c.1119G>A(p.P373=)	synonymous_variant	0.4812	.
	16	72	Germline	MSH2	c.2064G>A(p.M688I)	missense_variant	0.4718	.
	16	72	Germline	MSH6	c.1170T>C(p.D390=)	synonymous_variant	0.4834	.
	16	72	Germline	NBN	c.789C>T(p.G263=)	synonymous_variant	0.469	.
	16	72	Germline	POLD1	c.2136G>A(p.P712=)	synonymous_variant	0.4533	.
	16	72	Germline	TSC2	c.331G>T(p.G111W)	missense_variant	0.4842	.
	16	72	Mutant	CSF1R	c.1196G>C(p.R399P)	missense_variant&splice_region_variant	0.0051	.
	16	72	Mutant	EMSY	c.2600G>A(p.R867Q)	missense_variant	0.0213	.
	16	72	Mutant	NSD1	c.2592del(p.G865Afs*7)	frameshift_variant	0.0056	.
	16	72	Mutant	NSD1	c.3182T>G(p.V1061G)	missense_variant	0.0227	.
	16	72	Mutant	PIK3CA	c.293T>G(p.F98C)	missense_variant	0.0271	.
	16	72	Mutant	TP53	c.321C>A(p.Y107*)	stop_gained	0.0917	.
	16	73	Germline	EGFR	c.1119G>A(p.P373=)	synonymous_variant	0.5085	.
	16	73	Germline	MSH2	c.2064G>A(p.M688I)	missense_variant	0.4859	.
	16	73	Germline	MSH6	c.1170T>C(p.D390=)	synonymous_variant	0.4951	.
	16	73	Germline	NBN	c.789C>T(p.G263=)	synonymous_variant	0.4582	.
	16	73	Germline	POLD1	c.2136G>A(p.P712=)	synonymous_variant	0.499	.
	16	73	Germline	TSC2	c.331G>T(p.G111W)	missense_variant	0.4967	.
	16	73	Mutant	TP53	c.321C>A(p.Y107*)	stop_gained	0.012	.
	16	74	Germline	EGFR	c.1119G>A(p.P373=)	synonymous_variant	0.4921	.
	16	74	Germline	MSH2	c.2064G>A(p.M688I)	missense_variant	0.4846	.
	16	74	Germline	MSH6	c.1170T>C(p.D390=)	synonymous_variant	0.476	.
	16	74	Germline	NBN	c.789C>T(p.G263=)	synonymous_variant	0.464	.
	16	74	Germline	POLD1	c.2136G>A(p.P712=)	synonymous_variant	0.466	.
	16	74	Germline	TSC2	c.331G>T(p.G111W)	missense_variant	0.5195	.
	16	74	Mutant	TP53	c.321C>A(p.Y107*)	stop_gained	0.0248	.
	16	75	CNV	AKT2	.	.		4.073
	16	75	CNV	CCNE1	.	.		3.435
	16	75	CNV	DLL3	.	.		5.8616
	16	75	CNV	FGFR1	.	.		5.1896
	16	75	Germline	EGFR	c.1119G>A(p.P373=)	synonymous_variant	0.5167	.
	16	75	Germline	MSH2	c.2064G>A(p.M688I)	missense_variant	0.4709	.
	16	75	Germline	MSH6	c.1170T>C(p.D390=)	synonymous_variant	0.4713	.
	16	75	Germline	NBN	c.789C>T(p.G263=)	synonymous_variant	0.3973	.
	16	75	Germline	POLD1	c.2136G>A(p.P712=)	synonymous_variant	0.3662	.
	16	75	Germline	TSC2	c.331G>T(p.G111W)	missense_variant	0.4762	.
	16	75	Mutant	CSF1R	c.1196G>C(p.R399P)	missense_variant&splice_region_variant	0.051	.
	16	75	Mutant	PIK3CA	c.293T>G(p.F98C)	missense_variant	0.078	.
	16	75	Mutant	TP53	c.321C>A(p.Y107*)	stop_gained	0.1866	.
	16	76	Germline	EGFR	c.1119G>A(p.P373=)	synonymous_variant	0.4827	.
	16	76	Germline	MSH2	c.2064G>A(p.M688I)	missense_variant	0.4819	.
	16	76	Germline	MSH6	c.1170T>C(p.D390=)	synonymous_variant	0.4958	.
	16	76	Germline	NBN	c.789C>T(p.G263=)	synonymous_variant	0.4799	.
	16	76	Germline	POLD1	c.2136G>A(p.P712=)	synonymous_variant	0.492	.
	16	76	Germline	TSC2	c.331G>T(p.G111W)	missense_variant	0.4975	.
	16	76	Mutant	TP53	c.321C>A(p.Y107*)	stop_gained	0.0042	.
	16	77	CNV	AKT2	.	.		4.029
	16	77	CNV	CCNE1	.	.		3.429
	16	77	CNV	DLL3	.	.		6.1856
	16	77	CNV	FGFR1	.	.		5.5894
	16	77	Germline	EGFR	c.1119G>A(p.P373=)	synonymous_variant	0.4741	.
	16	77	Germline	MSH2	c.2064G>A(p.M688I)	missense_variant	0.4389	.
	16	77	Germline	MSH6	c.1170T>C(p.D390=)	synonymous_variant	0.4662	.
	16	77	Germline	NBN	c.789C>T(p.G263=)	synonymous_variant	0.4551	.
	16	77	Germline	POLD1	c.2136G>A(p.P712=)	synonymous_variant	0.3813	.
	16	77	Germline	TSC2	c.331G>T(p.G111W)	missense_variant	0.5128	.
	16	77	Mutant	ARID1A	c.3186dup(p.G1063Wfs*42)	frameshift_variant	0.0386	.
	16	77	Mutant	BRCA2	c.1112C>A(p.A371E)	missense_variant	0.0059	.
	16	77	Mutant	CDK12	c.4430G>C(p.R1477T)	missense_variant	0.0138	.
	16	77	Mutant	CDK12	c.4431A>T(p.R1477S)	missense_variant	0.014	.
	16	77	Mutant	CDKN1A	c.198G>C(p.E66D)	missense_variant	0.0057	.
	16	77	Mutant	CSF1R	c.1196G>C(p.R399P)	missense_variant&splice_region_variant	0.0249	.
	16	77	Mutant	KMT2A	c.5032_5034del(p.E1678del)	inframe_deletion	0.0042	.
	16	77	Mutant	NSD1	c.3182T>G(p.V1061G)	missense_variant	0.0051	.
	16	77	Mutant	PIK3CA	c.293T>G(p.F98C)	missense_variant	0.0554	.
	16	77	Mutant	SMO	c.2011C>T(p.R671W)	missense_variant	0.009	.
	16	77	Mutant	TP53	c.321C>A(p.Y107*)	stop_gained	0.2188	.
	16	77	Mutant	VHL	c.627A>C(p.Q209H)	missense_variant	0.0092	.
	16	78	Germline	EGFR	c.1119G>A(p.P373=)	synonymous_variant	0.4807	.
	16	78	Germline	MSH2	c.2064G>A(p.M688I)	missense_variant	0.4901	.
	16	78	Germline	MSH6	c.1170T>C(p.D390=)	synonymous_variant	0.4988	.
	16	78	Germline	NBN	c.789C>T(p.G263=)	synonymous_variant	0.4894	.
	16	78	Germline	POLD1	c.2136G>A(p.P712=)	synonymous_variant	0.4735	.
	16	78	Germline	TSC2	c.331G>T(p.G111W)	missense_variant	0.4961	.
	16	78	Mutant	ARID1A	c.3186dup(p.G1063Wfs*42)	frameshift_variant	0.0126	.
	16	78	Mutant	CDKN1A	c.198G>C(p.E66D)	missense_variant	0.0044	.
	16	78	Mutant	TP53	c.321C>A(p.Y107*)	stop_gained	0.0294	.
	16	78	Mutant	VHL	c.627A>C(p.Q209H)	missense_variant	0.0059	.
	17	79	CNV	CCND1	.	.		4.6716
	17	79	CNV	FGF19	.	.		6.7778
	17	79	CNV	SRC	.	.		3.5144
	17	79	Germline	POLE	c.4541T>C(p.V1514A)	missense_variant	0.51	.
	17	79	Germline	RB1	c.798A>G(p.Q266=)	synonymous_variant	0.6256	.
	17	79	Mutant	FGFR2	c.1700C>T(p.A567V)	missense_variant	0.0055	.
	17	79	Mutant	JAK1	c.65C>T(p.S22F)	missense_variant	0.2255	.
	17	79	Mutant	NPM1	c.149G>A(p.G50E)	missense_variant	0.2097	.
	17	79	Mutant	PIK3CA	c.3140A>G(p.H1047R)	missense_variant	0.2576	.
	17	79	Mutant	THADA	c.2026C>A(p.P676T)	missense_variant	0.2165	.
	17	79	Mutant	TP53	c.527G>A(p.C176Y)	missense_variant	0.3195	.
	17	79	SV	MYC	MYC:exon2~IGR (downstream FAM181B)	.	0.4287	.
	17	80	CNV	CCND1	.	.		5.6286
	17	80	CNV	FGF19	.	.		8.4012
	17	80	CNV	SRC	.	.		4.4518
	17	80	CNV	TOP1	.	.		3.761
	17	80	CNV	ZNF217	.	.		3.9898
	17	80	Germline	POLE	c.4541T>C(p.V1514A)	missense_variant	0.4905	.
	17	80	Germline	RB1	c.798A>G(p.Q266=)	synonymous_variant	0.8675	.
	17	80	Mutant	JAK1	c.65C>T(p.S22F)	missense_variant	0.3927	.
	17	80	Mutant	NPM1	c.149G>A(p.G50E)	missense_variant	0.3978	.
	17	80	Mutant	PIK3CA	c.3140A>G(p.H1047R)	missense_variant	0.4293	.
	17	80	Mutant	QKI	c.142+1G>T	splice_donor_variant	0.0143	.
	17	80	Mutant	THADA	c.2026C>A(p.P676T)	missense_variant	0.4021	.
	17	80	Mutant	TP53	c.527G>A(p.C176Y)	missense_variant	0.7308	.
	17	80	SV	MYC	MYC:exon2~IGR (downstream FAM181B)	.	0.5804	.
	18	81	Germline	BMPR1A	c.777G>A(p.A259=)	synonymous_variant	0.5156	.
	18	81	Germline	MEN1	c.1493C>T(p.P498L)	missense_variant	0.4851	.
	18	81	Germline	POLD1	c.581C>G(p.S194C)	missense_variant	0.505	.
	18	81	Mutant	ARID2	c.1277C>T(p.T426M)	missense_variant	0.1795	.
	18	81	Mutant	EXT1	c.952G>A(p.E318K)	missense_variant	0.096	.
	18	81	Mutant	FH	c.516G>C(p.K172N)	missense_variant	0.1055	.
	18	81	Mutant	TP53	c.488A>G(p.Y163C)	missense_variant	0.2744	.
	18	82	Germline	BMPR1A	c.777G>A(p.A259=)	synonymous_variant	0.5035	.
	18	82	Germline	MEN1	c.1493C>T(p.P498L)	missense_variant	0.4853	.
	18	82	Germline	POLD1	c.581C>G(p.S194C)	missense_variant	0.5108	.
	18	82	Mutant	ARID2	c.1277C>T(p.T426M)	missense_variant	0.2097	.
	18	82	Mutant	EXT1	c.952G>A(p.E318K)	missense_variant	0.0989	.
	18	82	Mutant	FH	c.516G>C(p.K172N)	missense_variant	0.1213	.
	18	82	Mutant	TP53	c.488A>G(p.Y163C)	missense_variant	0.311	.
	18	83	CNV	STK11	.	.		1.048
	18	83	Germline	BMPR1A	c.777G>A(p.A259=)	synonymous_variant	0.4891	.
	18	83	Germline	MEN1	c.1493C>T(p.P498L)	missense_variant	0.4831	.
	18	83	Germline	POLD1	c.581C>G(p.S194C)	missense_variant	0.4958	.
	18	83	Mutant	ARID2	c.1277C>T(p.T426M)	missense_variant	0.2808	.
	18	83	Mutant	EXT1	c.952G>A(p.E318K)	missense_variant	0.1075	.
	18	83	Mutant	FH	c.516G>C(p.K172N)	missense_variant	0.1436	.
	18	83	Mutant	TP53	c.488A>G(p.Y163C)	missense_variant	0.414	.
	19	84	CNV	FGF19	.	.		5.9778
	19	84	CNV	FLT4	.	.		4.3536
	19	84	Germline	EPCAM	c.224G>A(p.G75D)	missense_variant	0.4692	.
	19	84	Germline	MUTYH	c.755G>A(p.S252N)	missense_variant	0.466	.
	19	84	Mutant	CYLD	c.1717C>T(p.P573S)	missense_variant	0.0784	.
	19	84	Mutant	KIT	c.2803-1G>A	splice_acceptor_variant	0.1261	.
	19	84	Mutant	MAP2K1	c.293T>G(p.L98R)	missense_variant&splice_region_variant	0.1005	.
	19	84	Mutant	PIK3CA	c.3140A>G(p.H1047R)	missense_variant	0.3371	.
	19	84	Mutant	TP53	c.742C>T(p.R248W)	missense_variant	0.2007	.
	19	84	SV	CDKN1A	IGR (downstream SDR16C5)~CDKN1A:exon3	.	0.0848	.
	19	84	SV	PARP2	IGR (downstream TEP1)~PARP2:exon9	.	0.5165	.
	19	85	Germline	EPCAM	c.224G>A(p.G75D)	missense_variant	0.4812	.
	19	85	Germline	MUTYH	c.755G>A(p.S252N)	missense_variant	0.4744	.
	19	85	Mutant	AMER1	c.2681G>A(p.R894H)	missense_variant	0.0033	.
	19	85	Mutant	KIT	c.2803-1G>A	splice_acceptor_variant	0.0133	.
	19	85	Mutant	MAP2K1	c.293T>G(p.L98R)	missense_variant&splice_region_variant	0.0101	.
	19	85	Mutant	PIK3CA	c.3140A>G(p.H1047R)	missense_variant	0.0335	.
	19	85	Mutant	TP53	c.742C>T(p.R248W)	missense_variant	0.0191	.
	19	85	SV	PARP2	IGR (downstream TEP1)~PARP2:exon9	.	0.5005	.
	20	86	Germline	ATM	c.125A>G(p.H42R)	missense_variant	0.399	.
	20	86	Germline	POLD1	c.745G>A(p.D249N)	missense_variant	0.472	.
	20	86	Mutant	PDK1	c.615del(p.G206Afs*14)	frameshift_variant	0.0074	.
	20	87	Germline	ATM	c.125A>G(p.H42R)	missense_variant	0.4534	.
	20	87	Germline	POLD1	c.745G>A(p.D249N)	missense_variant	0.4888	.
	20	87	Mutant	CBL	c.112C>T(p.H38Y)	missense_variant	0.0083	.
	20	87	Mutant	LHCGR	c.1940G>A(p.R647Q)	missense_variant	0.0039	.
	21	88	Mutant	CRKL	c.857del(p.F286Sfs*46)	frameshift_variant	0.0063	.
	21	88	Mutant	DNMT3A	c.1843C>T(p.Q615*)	stop_gained	0.0109	.
	21	89	CNV	FGF19	.	.		4.6566
	21	89	Mutant	AIP	c.155G>C(p.G52A)	missense_variant	0.005	.
	21	89	Mutant	DNMT3A	c.1843C>T(p.Q615*)	stop_gained	0.0185	.
	21	89	Mutant	ESR1	c.1610A>G(p.Y537C)	missense_variant	0.0115	.
	21	89	Mutant	ESR1	c.1071G>A(p.M357I)	missense_variant	0.0068	.
	21	89	Mutant	FAT1	c.2809C>T(p.R937*)	stop_gained	0.0173	.
	21	89	Mutant	GATA3	c.1224dup(p.P409Afs*99)	frameshift_variant	0.0306	.
	21	89	Mutant	RAD51	c.128A>G(p.E43G)	missense_variant	0.0091	.
	22	90	Mutant	AKT1	c.49G>A(p.E17K)	missense_variant&splice_region_variant	0.0107	.
	22	90	Mutant	CTCF	c.852C>A(p.H284Q)	missense_variant	0.0127	.
	22	90	Mutant	FGF19	c.313G>A(p.A105T)	missense_variant	0.005	.
	22	90	Mutant	NTRK1	c.2057G>A(p.R686H)	missense_variant	0.0051	.
	22	91	Mutant	AXIN2	c.470T>C(p.I157T)	missense_variant	0.0053	.
	22	91	Mutant	CYP2A6	c.938G>A(p.G313D)	missense_variant	0.0058	.
	22	91	Mutant	DICER1	c.5320C>T(p.Q1774*)	stop_gained	0.0053	.
	22	91	Mutant	MTOR	c.479G>A(p.R160H)	missense_variant	0.0055	.
	22	91	Mutant	PRKCI	c.560C>A(p.T187K)	missense_variant	0.006	.
	22	91	Mutant	RECQL4	c.3317G>A(p.R1106H)	missense_variant	0.0059	.
	22	92	Mutant	ARID1A	c.2111C>A(p.A704D)	missense_variant	0.006	.
	22	92	Mutant	MUTYH	c.1441G>A(p.A481T)	missense_variant	0.0057	.
	22	92	Mutant	PIK3C3	c.2264G>A(p.G755D)	missense_variant&splice_region_variant	0.0083	.
	22	92	Mutant	POLD1	c.2590G>A(p.A864T)	missense_variant	0.0068	.
	22	92	Mutant	RET	c.335G>A(p.R112H)	missense_variant&splice_region_variant	0.006	.
	22	93	Mutant	EGFR	c.442G>A(p.V148M)	missense_variant	0.005	.
	22	94	Mutant	AXIN2	c.554del(p.N185Mfs*7)	frameshift_variant	0.0061	.
	23	95	Germline	RET	c.2001A>T(p.P667=)	synonymous_variant	0.5625	.
	23	95	Mutant	PIK3CA	c.3140A>G(p.H1047R)	missense_variant	0.4946	.
	23	95	Mutant	SMAD3	c.802C>T(p.R268C)	missense_variant	0.0659	.
	23	95	Mutant	TP53	c.1024C>T(p.R342*)	stop_gained	0.1765	.
	23	96	Germline	RET	c.2001A>T(p.P667=)	synonymous_variant	0.5643	.
	23	96	Mutant	CDH1	c.1388A>T(p.E463V)	missense_variant	0.0053	.
	23	96	Mutant	PIK3CA	c.3140A>G(p.H1047R)	missense_variant	0.493	.
	23	96	Mutant	SMAD3	c.802C>T(p.R268C)	missense_variant	0.0715	.
	23	96	Mutant	TP53	c.1024C>T(p.R342*)	stop_gained	0.1692	.
	23	97	CNV	PIK3CA	.	.		3.4054
	23	97	CNV	TERC	.	.		3.2436
	23	97	Germline	RET	c.2001A>T(p.P667=)	synonymous_variant	0.5908	.
	23	97	Mutant	AURKA	c.988G>C(p.E330Q)	missense_variant	0.0048	.
	23	97	Mutant	AXL	c.473G>A(p.W158*)	stop_gained	0.0075	.
	23	97	Mutant	CSF1R	c.2416G>A(p.D806N)	missense_variant	0.018	.
	23	97	Mutant	FLT3	c.1257T>A(p.H419Q)	missense_variant	0.0044	.
	23	97	Mutant	IDH2	c.802G>A(p.E268K)	missense_variant	0.0069	.
	23	97	Mutant	PIK3CA	c.3140A>G(p.H1047R)	missense_variant	0.6194	.
	23	97	Mutant	SMAD3	c.802C>T(p.R268C)	missense_variant	0.0533	.
	23	97	Mutant	TP53	c.1024C>T(p.R342*)	stop_gained	0.276	.
	23	97	Mutant	VEGFA	c.655G>A(p.E219K)	missense_variant	0.0419	.
	23	98	Germline	RET	c.2001A>T(p.P667=)	synonymous_variant	0.596	.
	23	98	Mutant	APC	c.1279C>G(p.H427D)	missense_variant	0.0068	.
	23	98	Mutant	AURKA	c.1115C>T(p.P372L)	missense_variant	0.0037	.
	23	98	Mutant	AXL	c.473G>A(p.W158*)	stop_gained	0.0037	.
	23	98	Mutant	CSF1R	c.2416G>A(p.D806N)	missense_variant	0.0096	.
	23	98	Mutant	DENND1A	c.568A>T(p.S190C)	missense_variant	0.0069	.
	23	98	Mutant	FAT1	c.9313A>T(p.R3105*)	stop_gained	0.0097	.
	23	98	Mutant	FAT1	c.11751A>T(p.E3917D)	missense_variant	0.0086	.
	23	98	Mutant	IDH2	c.802G>A(p.E268K)	missense_variant	0.0094	.
	23	98	Mutant	KMT2B	c.1333C>G(p.P445A)	missense_variant	0.0199	.
	23	98	Mutant	NF1	c.5513T>A(p.L1838*)	stop_gained	0.0066	.
	23	98	Mutant	NOTCH1	c.5252G>T(p.G1751V)	missense_variant	0.0031	.
	23	98	Mutant	PIK3CA	c.3140A>G(p.H1047R)	missense_variant	0.5687	.
	23	98	Mutant	PTCH1	c.1128C>A(p.F376L)	missense_variant	0.0041	.
	23	98	Mutant	SMAD3	c.802C>T(p.R268C)	missense_variant	0.0328	.
	23	98	Mutant	TEK	c.1080A>C(p.E360D)	missense_variant	0.0059	.
	23	98	Mutant	TNFSF11	c.568G>A(p.D190N)	missense_variant	0.0034	.
	23	98	Mutant	TP53	c.1024C>T(p.R342*)	stop_gained	0.2428	.
	23	98	Mutant	VEGFA	c.655G>A(p.E219K)	missense_variant	0.0909	.
	24	99	Germline	ATM	c.8120C>G(p.S2707C)	missense_variant	0.5008	.
	24	99	Germline	BRCA1	c.2481A>C(p.E827D)	missense_variant	0.4997	.
	24	99	Germline	CHEK2	c.15G>A(p.S5=)	synonymous_variant	0.4107	.
	24	99	Germline	PMS2	c.387G>A(p.A129=)	synonymous_variant	0.4889	.
	24	99	Mutant	ABCB1	c.2628G>T(p.M876I)	missense_variant	0.0159	.
	24	99	Mutant	APC	c.7623C>G(p.I2541M)	missense_variant	0.0097	.
	24	99	Mutant	ATM	c.7369G>T(p.E2457*)	stop_gained	0.0186	.
	24	99	Mutant	BRCA1	c.484G>T(p.V162L)	missense_variant	0.0113	.
	24	99	Mutant	CBL	c.758C>T(p.S253F)	missense_variant	0.0132	.
	24	99	Mutant	CBLB	c.2107G>C(p.E703Q)	missense_variant	0.0059	.
	24	99	Mutant	CHEK1	c.877C>T(p.H293Y)	missense_variant	0.007	.
	24	99	Mutant	DENND1A	c.394C>T(p.L132F)	missense_variant	0.0132	.
	24	99	Mutant	ERBB2	c.3616C>T(p.Q1206*)	stop_gained	0.0175	.
	24	99	Mutant	ERCC4	c.2695G>C(p.D899H)	missense_variant	0.0133	.
	24	99	Mutant	ERCC5	c.241C>G(p.P81A)	missense_variant	0.0087	.
	24	99	Mutant	EXT1	c.1843G>A(p.D615N)	missense_variant	0.0161	.
	24	99	Mutant	EXT1	c.680G>C(p.R227P)	missense_variant	0.0122	.
	24	99	Mutant	FANCA	c.2854C>G(p.Q952E)	missense_variant&splice_region_variant	0.0315	.
	24	99	Mutant	FANCE	c.316C>T(p.R106W)	missense_variant	0.1637	.
	24	99	Mutant	FGFR2	c.1647T>A(p.N549K)	missense_variant	0.1427	.
	24	99	Mutant	GATA3	c.1308dup(p.S437Lfs*71)	frameshift_variant	0.1551	.
	24	99	Mutant	GATA4	c.1147-1G>A	splice_acceptor_variant	0.0144	.
	24	99	Mutant	GATA6	c.1370G>C(p.R457T)	missense_variant	0.0152	.
	24	99	Mutant	IDH1	c.250G>A(p.E84K)	missense_variant	0.0085	.
	24	99	Mutant	JAK3	c.656G>C(p.R219T)	missense_variant	0.0068	.
	24	99	Mutant	MAP2K4	c.437C>G(p.S146*)	stop_gained	0.0126	.
	24	99	Mutant	MED12	c.5483C>G(p.S1828C)	missense_variant	0.0101	.
	24	99	Mutant	MED12	c.3271G>C(p.E1091Q)	missense_variant	0.013	.
	24	99	Mutant	MITF	c.1378G>A(p.E460K)	missense_variant	0.0073	.
	24	99	Mutant	MITF	c.1105G>C(p.E369Q)	missense_variant	0.0161	.
	24	99	Mutant	NSD1	c.6583C>T(p.R2195C)	missense_variant	0.0058	.
	24	99	Mutant	NSD1	c.6808C>G(p.L2270V)	missense_variant	0.0084	.
	24	99	Mutant	NSD1	c.2408G>A(p.R803Q)	missense_variant	0.0136	.
	24	99	Mutant	PAK3	c.1501G>A(p.E501K)	missense_variant	0.0233	.
	24	99	Mutant	PALB2	c.2005G>C(p.E669Q)	missense_variant	0.0042	.
	24	99	Mutant	PGR	c.1361C>T(p.S454L)	missense_variant	0.0066	.
	24	99	Mutant	PIK3CA	c.3140A>G(p.H1047R)	missense_variant	0.1513	.
	24	99	Mutant	PIK3CA	c.2176G>A(p.E726K)	missense_variant	0.0982	.
	24	99	Mutant	PTEN	c.316G>T(p.E106*)	stop_gained	0.0185	.
	24	99	Mutant	PTEN	c.80-1G>C	splice_acceptor_variant	0.0059	.
	24	99	Mutant	PTEN	c.402G>C(p.M134I)	missense_variant	0.0087	.
	24	99	Mutant	PTEN	c.477G>C(p.R159S)	missense_variant	0.0104	.
	24	99	Mutant	RB1	c.1474G>A(p.E492K)	missense_variant	0.0164	.
	24	99	Mutant	RB1	c.1660G>T(p.E554*)	stop_gained	0.0068	.
	24	99	Mutant	RRM1	c.1187C>G(p.S396C)	missense_variant	0.0192	.
	24	99	Mutant	RRM1	c.2120C>A(p.S707Y)	missense_variant	0.0101	.
	24	99	Mutant	THADA	c.3928G>A(p.D1310N)	missense_variant&splice_region_variant	0.0178	.
	24	99	Mutant	TP53	c.574C>T(p.Q192*)	stop_gained	0.0396	.
	24	99	Mutant	TP53	c.524G>A(p.R175H)	missense_variant	0.0141	.
	24	99	Mutant	TP53	c.991C>T(p.Q331*)	stop_gained&splice_region_variant	0.0052	.
	24	99	Mutant	TP53	c.859G>C(p.E287Q)	missense_variant	0.0118	.
	24	99	Mutant	TP53	c.507G>T(p.M169I)	missense_variant	0.01	.
	24	99	Mutant	TP53	c.853G>A(p.E285K)	missense_variant	0.0238	.
	24	99	Mutant	TP53	c.839G>C(p.R280T)	missense_variant	0.0527	.
	24	100	CNV	GNAS	.	.		4.5258
	24	100	CNV	PTEN	.	.		1.1048
	24	100	Germline	ATM	c.8120C>G(p.S2707C)	missense_variant	0.4808	.
	24	100	Germline	BRCA1	c.2481A>C(p.E827D)	missense_variant	0.4998	.
	24	100	Germline	CHEK2	c.15G>A(p.S5=)	synonymous_variant	0.2434	.
	24	100	Germline	PMS2	c.387G>A(p.A129=)	synonymous_variant	0.4802	.
	24	100	Mutant	ABCB1	c.2628G>T(p.M876I)	missense_variant	0.042	.
	24	100	Mutant	ALK	c.4150G>A(p.E1384K)	missense_variant	0.0053	.
	24	100	Mutant	APC	c.8248G>C(p.E2750Q)	missense_variant	0.0047	.
	24	100	Mutant	APC	c.6674C>T(p.S2225F)	missense_variant	0.0092	.
	24	100	Mutant	APC	c.6265G>C(p.E2089Q)	missense_variant	0.0042	.
	24	100	Mutant	ASXL1	c.1762C>T(p.Q588*)	stop_gained	0.0058	.
	24	100	Mutant	ATM	c.7369G>T(p.E2457*)	stop_gained	0.0487	.
	24	100	Mutant	ATRX	c.1960C>T(p.R654*)	stop_gained	0.0045	.
	24	100	Mutant	ATRX	c.4336G>A(p.E1446K)	missense_variant	0.0188	.
	24	100	Mutant	ATRX	c.5542C>T(p.Q1848*)	stop_gained	0.0056	.
	24	100	Mutant	ATRX	c.4945G>A(p.E1649K)	missense_variant	0.0056	.
	24	100	Mutant	ATRX	c.3230C>G(p.S1077*)	stop_gained	0.0048	.
	24	100	Mutant	BRCA1	c.484G>T(p.V162L)	missense_variant	0.0187	.
	24	100	Mutant	BRIP1	c.368C>A(p.S123*)	stop_gained	0.0053	.
	24	100	Mutant	CBL	c.758C>T(p.S253F)	missense_variant	0.0473	.
	24	100	Mutant	CDC73	c.973-1G>A	splice_acceptor_variant	0.0051	.
	24	100	Mutant	CDH1	c.1711+1G>A	splice_donor_variant	0.0056	.
	24	100	Mutant	CDH1	c.2215G>T(p.E739*)	stop_gained	0.037	.
	24	100	Mutant	CDK12	c.4086G>C(p.L1362F)	missense_variant	0.0046	.
	24	100	Mutant	CEBPA	c.324C>A(p.Y108*)	stop_gained	0.0063	.
	24	100	Mutant	CHD4	c.2254G>A(p.E752K)	missense_variant	0.0076	.
	24	100	Mutant	CHEK1	c.877C>T(p.H293Y)	missense_variant	0.0238	.
	24	100	Mutant	DENND1A	c.1393G>C(p.E465Q)	missense_variant	0.0044	.
	24	100	Mutant	DENND1A	c.394C>T(p.L132F)	missense_variant	0.0144	.
	24	100	Mutant	EPHA3	c.1689G>C(p.L563F)	missense_variant	0.0056	.
	24	100	Mutant	ERBB2	c.3616C>T(p.Q1206*)	stop_gained	0.0131	.
	24	100	Mutant	ERBB3	c.3856G>C(p.E1286Q)	missense_variant	0.0059	.
	24	100	Mutant	ERCC5	c.241C>G(p.P81A)	missense_variant	0.0417	.
	24	100	Mutant	EXT1	c.680G>C(p.R227P)	missense_variant	0.0481	.
	24	100	Mutant	EXT1	c.1843G>A(p.D615N)	missense_variant	0.0128	.
	24	100	Mutant	FANCA	c.2854C>G(p.Q952E)	missense_variant&splice_region_variant	0.11	.
	24	100	Mutant	FANCE	c.316C>T(p.R106W)	missense_variant	0.3768	.
	24	100	Mutant	FGFR1	c.160C>A(p.R54S)	missense_variant	0.006	.
	24	100	Mutant	FGFR2	c.1647T>A(p.N549K)	missense_variant	0.3416	.
	24	100	Mutant	GATA3	c.1308dup(p.S437Lfs*71)	frameshift_variant	0.3545	.
	24	100	Mutant	GNAQ	c.40G>C(p.E14Q)	missense_variant	0.0062	.
	24	100	Mutant	IDH1	c.250G>A(p.E84K)	missense_variant	0.007	.
	24	100	Mutant	IL7R	c.943C>T(p.Q315*)	stop_gained	0.0118	.
	24	100	Mutant	JAK1	c.2284G>A(p.E762K)	missense_variant	0.0049	.
	24	100	Mutant	KMT2A	c.8683G>A(p.E2895K)	missense_variant	0.0107	.
	24	100	Mutant	LYN	c.593G>A(p.R198Q)	missense_variant	0.0079	.
	24	100	Mutant	MAP2K4	c.437C>G(p.S146*)	stop_gained	0.0649	.
	24	100	Mutant	MSH6	c.3637G>C(p.D1213H)	missense_variant	0.0274	.
	24	100	Mutant	MTOR	c.5439G>T(p.E1813D)	missense_variant	0.0171	.
	24	100	Mutant	MTOR	c.6398G>T(p.C2133F)	missense_variant	0.0119	.
	24	100	Mutant	MTOR	c.5395G>A(p.E1799K)	missense_variant	0.0097	.
	24	100	Mutant	NAT1	c.685G>C(p.D229H)	missense_variant	0.0113	.
	24	100	Mutant	NBN	c.615G>T(p.K205N)	missense_variant	0.0067	.
	24	100	Mutant	NF1	c.7609G>T(p.E2537*)	stop_gained	0.0085	.
	24	100	Mutant	NF1	c.4916C>G(p.S1639C)	missense_variant	0.0073	.
	24	100	Mutant	NOTCH2	c.5574C>G(p.I1858M)	missense_variant	0.008	.
	24	100	Mutant	NSD1	c.6583C>T(p.R2195C)	missense_variant	0.0057	.
	24	100	Mutant	NSD1	c.6808C>G(p.L2270V)	missense_variant	0.0042	.
	24	100	Mutant	PALB2	c.2005G>C(p.E669Q)	missense_variant	0.0044	.
	24	100	Mutant	PGR	c.1361C>T(p.S454L)	missense_variant	0.0358	.
	24	100	Mutant	PIK3CA	c.3140A>G(p.H1047R)	missense_variant	0.3631	.
	24	100	Mutant	PIK3CA	c.2176G>A(p.E726K)	missense_variant	0.2548	.
	24	100	Mutant	PIK3CA	c.1357G>C(p.E453Q)	missense_variant	0.0049	.
	24	100	Mutant	PKHD1	c.4936C>T(p.H1646Y)	missense_variant	0.0086	.
	24	100	Mutant	PKHD1	c.7734-1G>C	splice_acceptor_variant	0.0061	.
	24	100	Mutant	PMS2	c.15G>T(p.E5D)	missense_variant	0.0051	.
	24	100	Mutant	POLH	c.2113G>A(p.E705K)	missense_variant	0.0117	.
	24	100	Mutant	POLH	c.1780G>C(p.E594Q)	missense_variant	0.0108	.
	24	100	Mutant	PRDM1	c.2360C>T(p.S787L)	missense_variant	0.018	.
	24	100	Mutant	PTEN	c.402G>C(p.M134I)	missense_variant	0.0179	.
	24	100	Mutant	PTEN	c.477G>C(p.R159S)	missense_variant	0.0152	.
	24	100	Mutant	PTEN	c.640C>T(p.Q214*)	stop_gained	0.01	.
	24	100	Mutant	PTEN	c.316G>T(p.E106*)	stop_gained	0.0052	.
	24	100	Mutant	PTEN	c.733C>T(p.Q245*)	stop_gained	0.0069	.
	24	100	Mutant	RB1	c.1660G>T(p.E554*)	stop_gained	0.048	.
	24	100	Mutant	RB1	c.1474G>A(p.E492K)	missense_variant	0.0396	.
	24	100	Mutant	RB1	c.823G>A(p.E275K)	missense_variant	0.0109	.
	24	100	Mutant	RICTOR	c.3047C>T(p.S1016L)	missense_variant	0.0043	.
	24	100	Mutant	ROS1	c.6977C>T(p.S2326F)	missense_variant	0.0054	.
	24	100	Mutant	RRM1	c.1187C>G(p.S396C)	missense_variant	0.0232	.
	24	100	Mutant	TP53	c.569C>G(p.P190R)	missense_variant	0.0143	.
	24	100	Mutant	TP53	c.723del(p.C242Afs*5)	frameshift_variant	0.007	.
	24	100	Mutant	TP53	c.839G>C(p.R280T)	missense_variant	0.0812	.
	24	100	Mutant	TP53	c.797G>A(p.G266E)	missense_variant	0.0091	.
	24	100	Mutant	TP53	c.853G>A(p.E285K)	missense_variant	0.0325	.
	24	100	Mutant	TP53	c.976G>C(p.E326Q)	missense_variant	0.0063	.
	24	100	Mutant	TP53	c.853G>T(p.E285*)	stop_gained	0.0076	.
	24	100	Mutant	TP53	c.507G>T(p.M169I)	missense_variant	0.0778	.
	24	100	Mutant	TP53	c.524G>A(p.R175H)	missense_variant	0.0636	.
	24	100	Mutant	TP53	c.574C>T(p.Q192*)	stop_gained	0.0517	.
	24	100	Mutant	TP53	c.511G>T(p.E171*)	stop_gained	0.0203	.
	24	100	Mutant	TP53	c.960del(p.K321Nfs*24)	frameshift_variant	0.006	.
	24	100	Mutant	TP53	c.281C>G(p.S94*)	stop_gained	0.0066	.
	24	100	Mutant	TP53	c.991C>T(p.Q331*)	stop_gained&splice_region_variant	0.0163	.
	24	100	Mutant	TP53	c.994-1G>C	splice_acceptor_variant	0.007	.
	24	101	Germline	ATM	c.8120C>G(p.S2707C)	missense_variant	0.5038	.
	24	101	Germline	BRCA1	c.2481A>C(p.E827D)	missense_variant	0.5165	.
	24	101	Germline	PMS2	c.387G>A(p.A129=)	synonymous_variant	0.5023	.
	24	101	Mutant	ABCB1	c.2628G>T(p.M876I)	missense_variant	0.0108	.
	24	101	Mutant	AMER1	c.3256C>T(p.Q1086*)	stop_gained	0.0034	.
	24	101	Mutant	ATM	c.7369G>T(p.E2457*)	stop_gained	0.0505	.
	24	101	Mutant	ATRX	c.4336G>A(p.E1446K)	missense_variant	0.0512	.
	24	101	Mutant	BRCA1	c.484G>T(p.V162L)	missense_variant	0.0154	.
	24	101	Mutant	CBL	c.758C>T(p.S253F)	missense_variant	0.0447	.
	24	101	Mutant	CDH1	c.187C>T(p.R63*)	stop_gained	0.0243	.
	24	101	Mutant	CDH1	c.1921C>T(p.Q641*)	stop_gained	0.0075	.
	24	101	Mutant	CDH1	c.2215G>T(p.E739*)	stop_gained	0.1096	.
	24	101	Mutant	CHEK1	c.877C>T(p.H293Y)	missense_variant	0.0764	.
	24	101	Mutant	DENND1A	c.394C>T(p.L132F)	missense_variant	0.0108	.
	24	101	Mutant	ERBB2	c.3616C>T(p.Q1206*)	stop_gained	0.0146	.
	24	101	Mutant	ERCC5	c.241C>G(p.P81A)	missense_variant	0.0484	.
	24	101	Mutant	EXT1	c.680G>C(p.R227P)	missense_variant	0.0357	.
	24	101	Mutant	EXT1	c.1843G>A(p.D615N)	missense_variant	0.009	.
	24	101	Mutant	FANCA	c.2854C>G(p.Q952E)	missense_variant&splice_region_variant	0.0892	.
	24	101	Mutant	FANCE	c.316C>T(p.R106W)	missense_variant	0.3713	.
	24	101	Mutant	FGFR2	c.1647T>A(p.N549K)	missense_variant	0.3109	.
	24	101	Mutant	GATA3	c.1308dup(p.S437Lfs*71)	frameshift_variant	0.3824	.
	24	101	Mutant	HRAS	c.434C>A(p.S145*)	stop_gained	0.0033	.
	24	101	Mutant	IDH1	c.250G>A(p.E84K)	missense_variant	0.0046	.
	24	101	Mutant	IL7R	c.285G>C(p.E95D)	missense_variant	0.01	.
	24	101	Mutant	LHCGR	c.2023C>T(p.Q675*)	stop_gained	0.0077	.
	24	101	Mutant	MAP2K4	c.437C>G(p.S146*)	stop_gained	0.047	.
	24	101	Mutant	MTOR	c.5439G>T(p.E1813D)	missense_variant	0.0055	.
	24	101	Mutant	MTOR	c.6398G>T(p.C2133F)	missense_variant	0.0076	.
	24	101	Mutant	MTOR	c.5395G>A(p.E1799K)	missense_variant	0.0074	.
	24	101	Mutant	MYCN	c.396G>C(p.E132D)	missense_variant	0.0084	.
	24	101	Mutant	NF1	c.7609G>T(p.E2537*)	stop_gained	0.0097	.
	24	101	Mutant	NSD1	c.6583C>T(p.R2195C)	missense_variant	0.0131	.
	24	101	Mutant	NSD1	c.6808C>G(p.L2270V)	missense_variant	0.0131	.
	24	101	Mutant	NSD1	c.3133G>C(p.E1045Q)	missense_variant	0.0057	.
	24	101	Mutant	PBRM1	c.2884G>C(p.D962H)	missense_variant	0.0035	.
	24	101	Mutant	PGR	c.1361C>T(p.S454L)	missense_variant	0.0413	.
	24	101	Mutant	PIK3CA	c.3140A>G(p.H1047R)	missense_variant	0.4052	.
	24	101	Mutant	PIK3CA	c.2176G>A(p.E726K)	missense_variant	0.2545	.
	24	101	Mutant	PIK3R2	c.156G>C(p.Q52H)	missense_variant	0.0132	.
	24	101	Mutant	PRKCI	c.987C>G(p.F329L)	missense_variant	0.0135	.
	24	101	Mutant	PTEN	c.316G>T(p.E106*)	stop_gained	0.0093	.
	24	101	Mutant	PTEN	c.402G>C(p.M134I)	missense_variant	0.0249	.
	24	101	Mutant	PTEN	c.477G>C(p.R159S)	missense_variant	0.0292	.
	24	101	Mutant	RB1	c.1660G>T(p.E554*)	stop_gained	0.0187	.
	24	101	Mutant	RB1	c.1999G>T(p.E667*)	stop_gained	0.005	.
	24	101	Mutant	ROS1	c.6977C>T(p.S2326F)	missense_variant	0.0043	.
	24	101	Mutant	RRM1	c.1187C>G(p.S396C)	missense_variant	0.036	.
	24	101	Mutant	TP53	c.637C>T(p.R213*)	stop_gained	0.0045	.
	24	101	Mutant	TP53	c.772G>C(p.E258Q)	missense_variant	0.0044	.
	24	101	Mutant	TP53	c.574C>T(p.Q192*)	stop_gained	0.0708	.
	24	101	Mutant	TP53	c.524G>A(p.R175H)	missense_variant	0.1282	.
	24	101	Mutant	TP53	c.994-1G>C	splice_acceptor_variant	0.0051	.
	24	101	Mutant	TP53	c.991C>T(p.Q331*)	stop_gained&splice_region_variant	0.0184	.
	24	101	Mutant	TP53	c.281C>G(p.S94*)	stop_gained	0.0038	.
	24	101	Mutant	TP53	c.853G>A(p.E285K)	missense_variant	0.0698	.
	24	101	Mutant	TP53	c.859G>C(p.E287Q)	missense_variant	0.0078	.
	24	101	Mutant	TP53	c.839G>C(p.R280T)	missense_variant	0.0749	.
	24	101	Mutant	TP53	c.511G>T(p.E171*)	stop_gained	0.0043	.
	24	101	Mutant	TP53	c.507G>T(p.M169I)	missense_variant	0.0643	.
	24	101	Mutant	TSC2	c.3961G>C(p.E1321Q)	missense_variant	0.0032	.
	24	101	Mutant	TSHR	c.921G>C(p.Q307H)	missense_variant	0.0051	.
	24	101	Mutant	TUBB3	c.478C>T(p.P160S)	missense_variant	0.0067	.
	24	102	CNV	GNAS	.	.		4.2184
	24	102	CNV	PTEN	.	.		1.157
	24	102	Germline	ATM	c.8120C>G(p.S2707C)	missense_variant	0.4909	.
	24	102	Germline	BRCA1	c.2481A>C(p.E827D)	missense_variant	0.497	.
	24	102	Germline	CHEK2	c.15G>A(p.S5=)	synonymous_variant	0.2	.
	24	102	Germline	PMS2	c.387G>A(p.A129=)	synonymous_variant	0.4821	.
	24	102	Mutant	ABCB1	c.2628G>T(p.M876I)	missense_variant	0.0422	.
	24	102	Mutant	AMER1	c.3256C>T(p.Q1086*)	stop_gained	0.0047	.
	24	102	Mutant	ARID1A	c.3397C>T(p.P1133S)	missense_variant	0.0064	.
	24	102	Mutant	ATM	c.7369G>T(p.E2457*)	stop_gained	0.0416	.
	24	102	Mutant	ATRX	c.4336G>A(p.E1446K)	missense_variant	0.0935	.
	24	102	Mutant	CBL	c.758C>T(p.S253F)	missense_variant	0.026	.
	24	102	Mutant	CDH1	c.1921C>T(p.Q641*)	stop_gained	0.0078	.
	24	102	Mutant	CDH1	c.2215G>T(p.E739*)	stop_gained	0.2256	.
	24	102	Mutant	CDH1	c.187C>T(p.R63*)	stop_gained	0.0376	.
	24	102	Mutant	CDH1	c.763C>T(p.Q255*)	stop_gained	0.0061	.
	24	102	Mutant	CHEK1	c.877C>T(p.H293Y)	missense_variant	0.1351	.
	24	102	Mutant	CTNNB1	c.1937C>G(p.S646C)	missense_variant	0.0234	.
	24	102	Mutant	CYP2D6	c.817G>A(p.E273K)	missense_variant	0.0063	.
	24	102	Mutant	ERCC5	c.241C>G(p.P81A)	missense_variant	0.0262	.
	24	102	Mutant	EXT1	c.680G>C(p.R227P)	missense_variant	0.0367	.
	24	102	Mutant	FANCA	c.2854C>G(p.Q952E)	missense_variant&splice_region_variant	0.0643	.
	24	102	Mutant	FANCE	c.316C>T(p.R106W)	missense_variant	0.4128	.
	24	102	Mutant	FGFR2	c.1647T>A(p.N549K)	missense_variant	0.338	.
	24	102	Mutant	GATA3	c.1308dup(p.S437Lfs*71)	frameshift_variant	0.4245	.
	24	102	Mutant	IDH1	c.250G>A(p.E84K)	missense_variant	0.0041	.
	24	102	Mutant	IL7R	c.285G>C(p.E95D)	missense_variant	0.0038	.
	24	102	Mutant	MAP2K4	c.437C>G(p.S146*)	stop_gained	0.0473	.
	24	102	Mutant	MGMT	c.457G>A(p.G153R)	missense_variant	0.0053	.
	24	102	Mutant	MLH1	c.1378G>C(p.E460Q)	missense_variant	0.0065	.
	24	102	Mutant	MTOR	c.6398G>T(p.C2133F)	missense_variant	0.0086	.
	24	102	Mutant	MTOR	c.5395G>A(p.E1799K)	missense_variant	0.0088	.
	24	102	Mutant	NF1	c.7609G>T(p.E2537*)	stop_gained	0.0162	.
	24	102	Mutant	NSD1	c.3133G>C(p.E1045Q)	missense_variant	0.0133	.
	24	102	Mutant	NSD1	c.6808C>G(p.L2270V)	missense_variant	0.0043	.
	24	102	Mutant	PDGFRA	c.2593G>A(p.E865K)	missense_variant	0.005	.
	24	102	Mutant	PGR	c.1361C>T(p.S454L)	missense_variant	0.0277	.
	24	102	Mutant	PIK3CA	c.2176G>A(p.E726K)	missense_variant	0.3464	.
	24	102	Mutant	PIK3CA	c.3140A>G(p.H1047R)	missense_variant	0.4013	.
	24	102	Mutant	PMS1	c.919G>C(p.D307H)	missense_variant	0.0079	.
	24	102	Mutant	PRKCI	c.987C>G(p.F329L)	missense_variant	0.0515	.
	24	102	Mutant	PTEN	c.316G>T(p.E106*)	stop_gained	0.0107	.
	24	102	Mutant	PTEN	c.477G>C(p.R159S)	missense_variant	0.0052	.
	24	102	Mutant	PTEN	c.402G>C(p.M134I)	missense_variant	0.0073	.
	24	102	Mutant	RB1	c.1660G>T(p.E554*)	stop_gained	0.0244	.
	24	102	Mutant	RB1	c.508G>T(p.E170*)	stop_gained	0.0246	.
	24	102	Mutant	RB1	c.751C>T(p.R251*)	stop_gained	0.0081	.
	24	102	Mutant	RB1	c.1474G>A(p.E492K)	missense_variant	0.0112	.
	24	102	Mutant	RET	c.2188C>G(p.L730V)	missense_variant	0.0049	.
	24	102	Mutant	RET	c.2161C>T(p.R721W)	missense_variant	0.0049	.
	24	102	Mutant	ROS1	c.6977C>T(p.S2326F)	missense_variant	0.0053	.
	24	102	Mutant	RRM1	c.1187C>G(p.S396C)	missense_variant	0.0114	.
	24	102	Mutant	TP53	c.511G>T(p.E171*)	stop_gained	0.0473	.
	24	102	Mutant	TP53	c.507G>T(p.M169I)	missense_variant	0.0464	.
	24	102	Mutant	TP53	c.722C>G(p.S241C)	missense_variant	0.0105	.
	24	102	Mutant	TP53	c.574C>T(p.Q192*)	stop_gained	0.0219	.
	24	102	Mutant	TP53	c.1006G>T(p.E336*)	stop_gained	0.0053	.
	24	102	Mutant	TP53	c.853G>A(p.E285K)	missense_variant	0.0361	.
	24	102	Mutant	TP53	c.524G>A(p.R175H)	missense_variant	0.2582	.
	24	102	Mutant	TP53	c.839G>C(p.R280T)	missense_variant	0.0636	.
	24	102	Mutant	TP53	c.859G>C(p.E287Q)	missense_variant	0.0065	.
	24	102	Mutant	TP53	c.991C>T(p.Q331*)	stop_gained&splice_region_variant	0.0318	.
	24	102	Mutant	TUBB3	c.478C>T(p.P160S)	missense_variant	0.015	.
	24	102	Mutant	WAS	c.962G>C(p.R321P)	missense_variant	0.0067	.
	24	103	Germline	ATM	c.8120C>G(p.S2707C)	missense_variant	0.4939	.
	24	103	Germline	BRCA1	c.2481A>C(p.E827D)	missense_variant	0.4751	.
	24	103	Germline	PMS2	c.387G>A(p.A129=)	synonymous_variant	0.4725	.
	24	103	Mutant	ABCB1	c.2628G>T(p.M876I)	missense_variant	0.0317	.
	24	103	Mutant	ATM	c.7369G>T(p.E2457*)	stop_gained	0.0359	.
	24	103	Mutant	ATRX	c.4336G>A(p.E1446K)	missense_variant	0.146	.
	24	103	Mutant	AXIN2	c.1209G>C(p.E403D)	missense_variant	0.0072	.
	24	103	Mutant	BRCA2	c.2119G>C(p.D707H)	missense_variant	0.0115	.
	24	103	Mutant	CBL	c.758C>T(p.S253F)	missense_variant	0.0278	.
	24	103	Mutant	CDH1	c.1828C>G(p.Q610E)	missense_variant	0.008	.
	24	103	Mutant	CDH1	c.2215G>T(p.E739*)	stop_gained	0.2703	.
	24	103	Mutant	CDH1	c.1792C>T(p.R598*)	stop_gained	0.0105	.
	24	103	Mutant	CDH1	c.1921C>T(p.Q641*)	stop_gained	0.0091	.
	24	103	Mutant	CDH1	c.763C>T(p.Q255*)	stop_gained	0.008	.
	24	103	Mutant	CDH1	c.187C>T(p.R63*)	stop_gained	0.0323	.
	24	103	Mutant	CHEK1	c.877C>T(p.H293Y)	missense_variant	0.1528	.
	24	103	Mutant	CTNNB1	c.1937C>G(p.S646C)	missense_variant	0.0424	.
	24	103	Mutant	ERBB2	c.308G>A(p.R103Q)	missense_variant	0.0042	.
	24	103	Mutant	ERBB3	c.1843G>A(p.E615K)	missense_variant	0.0051	.
	24	103	Mutant	ERCC5	c.241C>G(p.P81A)	missense_variant	0.0254	.
	24	103	Mutant	EXT1	c.680G>C(p.R227P)	missense_variant	0.0339	.
	24	103	Mutant	EXT1	c.691G>C(p.D231H)	missense_variant	0.004	.
	24	103	Mutant	FANCA	c.2854C>G(p.Q952E)	missense_variant&splice_region_variant	0.0769	.
	24	103	Mutant	FANCE	c.316C>T(p.R106W)	missense_variant	0.4637	.
	24	103	Mutant	FGFR2	c.1647T>A(p.N549K)	missense_variant	0.3727	.
	24	103	Mutant	FGFR3	c.253G>C(p.E85Q)	missense_variant	0.0036	.
	24	103	Mutant	GATA3	c.1308dup(p.S437Lfs*71)	frameshift_variant	0.4378	.
	24	103	Mutant	GATA6	c.125C>T(p.S42L)	missense_variant	0.0037	.
	24	103	Mutant	MAP2K4	c.437C>G(p.S146*)	stop_gained	0.0345	.
	24	103	Mutant	MLH1	c.1378G>C(p.E460Q)	missense_variant	0.0047	.
	24	103	Mutant	MTOR	c.6398G>T(p.C2133F)	missense_variant	0.0064	.
	24	103	Mutant	MTOR	c.5395G>A(p.E1799K)	missense_variant	0.0099	.
	24	103	Mutant	NF1	c.7609G>T(p.E2537*)	stop_gained	0.0098	.
	24	103	Mutant	NSD1	c.3133G>C(p.E1045Q)	missense_variant	0.0167	.
	24	103	Mutant	PBRM1	c.2884G>C(p.D962H)	missense_variant	0.0065	.
	24	103	Mutant	PDGFRA	c.2593G>A(p.E865K)	missense_variant	0.0068	.
	24	103	Mutant	PGR	c.1361C>T(p.S454L)	missense_variant	0.0228	.
	24	103	Mutant	PIK3CA	c.2176G>A(p.E726K)	missense_variant	0.3593	.
	24	103	Mutant	PIK3CA	c.3140A>G(p.H1047R)	missense_variant	0.465	.
	24	103	Mutant	PMS1	c.919G>C(p.D307H)	missense_variant	0.0094	.
	24	103	Mutant	PRKCI	c.987C>G(p.F329L)	missense_variant	0.0172	.
	24	103	Mutant	RB1	c.1660G>T(p.E554*)	stop_gained	0.02	.
	24	103	Mutant	RB1	c.1389+1G>C	splice_donor_variant	0.0066	.
	24	103	Mutant	RB1	c.1474G>A(p.E492K)	missense_variant	0.0052	.
	24	103	Mutant	RET	c.2188C>G(p.L730V)	missense_variant	0.0072	.
	24	103	Mutant	RET	c.2161C>T(p.R721W)	missense_variant	0.0084	.
	24	103	Mutant	ROS1	c.6977C>T(p.S2326F)	missense_variant	0.0078	.
	24	103	Mutant	RRM1	c.1187C>G(p.S396C)	missense_variant	0.0079	.
	24	103	Mutant	TP53	c.511G>T(p.E171*)	stop_gained	0.0728	.
	24	103	Mutant	TP53	c.524G>A(p.R175H)	missense_variant	0.2988	.
	24	103	Mutant	TP53	c.722C>G(p.S241C)	missense_variant	0.007	.
	24	103	Mutant	TP53	c.507G>T(p.M169I)	missense_variant	0.0471	.
	24	103	Mutant	TP53	c.839G>C(p.R280T)	missense_variant	0.0581	.
	24	103	Mutant	TP53	c.853G>A(p.E285K)	missense_variant	0.039	.
	24	103	Mutant	TP53	c.722C>T(p.S241F)	missense_variant	0.018	.
	24	103	Mutant	TP53	c.166G>T(p.E56*)	stop_gained	0.0057	.
	24	103	Mutant	TP53	c.574C>T(p.Q192*)	stop_gained	0.0249	.
	24	103	Mutant	TP53	c.991C>T(p.Q331*)	stop_gained&splice_region_variant	0.0236	.
	24	103	Mutant	TSC1	c.192G>C(p.L64F)	missense_variant	0.0066	.
	25	104	Germline	TP53	c.91G>A(p.V31I)	missense_variant	0.4849	.
	25	104	Germline	TP53	c.141G>A(p.P47=)	synonymous_variant	0.449	.
	25	104	Mutant	ATM	c.8126G>A(p.G2709D)	missense_variant	0.0725	.
	25	104	Mutant	JAK1	c.2651G>A(p.G884D)	missense_variant&splice_region_variant	0.0053	.
	25	104	Mutant	LZTR1	c.946G>A(p.V316M)	missense_variant	0.0053	.
	25	104	Mutant	NF1	c.5761A>T(p.K1921*)	stop_gained	0.0642	.
	25	104	Mutant	PIK3CA	c.3140A>G(p.H1047R)	missense_variant	0.1379	.
	25	104	Mutant	RARA	c.341G>A(p.R114H)	missense_variant	0.0054	.
	25	104	Mutant	TP53	c.659A>G(p.Y220C)	missense_variant	0.0549	.
	25	105	Germline	TP53	c.141G>A(p.P47=)	synonymous_variant	0.4681	.
	25	105	Germline	TP53	c.91G>A(p.V31I)	missense_variant	0.4538	.
	25	105	Mutant	ATM	c.8126G>A(p.G2709D)	missense_variant	0.0416	.
	25	105	Mutant	ATRX	c.4469G>A(p.R1490K)	missense_variant	0.0063	.
	25	105	Mutant	FAT1	c.6748_6751dup(p.K2251Ifs*2)	stop_gained&frameshift_variant	0.0057	.
	25	105	Mutant	NF1	c.5761A>T(p.K1921*)	stop_gained	0.0343	.
	25	105	Mutant	PIK3CA	c.3140A>G(p.H1047R)	missense_variant	0.1198	.
	25	105	Mutant	TP53	c.659A>G(p.Y220C)	missense_variant	0.0483	.
	25	106	CNV	FGFR4	.	.		4.4416
	25	106	Germline	TP53	c.91G>A(p.V31I)	missense_variant	0.3391	.
	25	106	Germline	TP53	c.141G>A(p.P47=)	synonymous_variant	0.344	.
	25	106	Mutant	ATM	c.8126G>A(p.G2709D)	missense_variant	0.2806	.
	25	106	Mutant	FAT1	c.6770C>T(p.T2257I)	missense_variant	0.0239	.
	25	106	Mutant	FAT1	c.6748_6751dup(p.K2251Ifs*2)	stop_gained&frameshift_variant	0.016	.
	25	106	Mutant	LZTR1	c.1235G>A(p.R412H)	missense_variant	0.0188	.
	25	106	Mutant	MDM4	c.1102G>C(p.A368P)	missense_variant	0.0041	.
	25	106	Mutant	NF1	c.5761A>T(p.K1921*)	stop_gained	0.2904	.
	25	106	Mutant	PIK3CA	c.3140A>G(p.H1047R)	missense_variant	0.5191	.
	25	106	Mutant	TP53	c.659A>G(p.Y220C)	missense_variant	0.3342	.
	25	106	SV	BCL2L11	IGR (downstream EPM2A)~BCL2L11:exon3	.	0.0958	.
	26	107	Mutant	ALK	c.1031A>G(p.H344R)	missense_variant	0.0121	.
	26	107	Mutant	AMER1	c.3004T>C(p.S1002P)	missense_variant	0.0675	.
	26	107	Mutant	ARID1A	c.5064del(p.K1688Nfs*18)	frameshift_variant	0.0766	.
	26	107	Mutant	ATM	c.6031A>G(p.S2011G)	missense_variant	0.0401	.
	26	107	Mutant	ATM	c.5188C>T(p.R1730*)	stop_gained	0.0104	.
	26	107	Mutant	BRD4	c.3061del(p.H1021Ifs*47)	frameshift_variant	0.0622	.
	26	107	Mutant	CDC73	c.20T>C(p.V7A)	missense_variant	0.0165	.
	26	107	Mutant	CHD4	c.4217G>A(p.R1406H)	missense_variant	0.0134	.
	26	107	Mutant	CTCF	c.610del(p.T204Qfs*18)	frameshift_variant	0.0747	.
	26	107	Mutant	CTNNB1	c.133_135del(p.S45del)	inframe_deletion	0.0424	.
	26	107	Mutant	CYP2C9	c.1015A>G(p.M339V)	missense_variant	0.0439	.
	26	107	Mutant	DDR2	c.764A>G(p.D255G)	missense_variant	0.0256	.
	26	107	Mutant	EP300	c.2242-2del	splice_acceptor_variant	0.0093	.
	26	107	Mutant	EP300	c.2242-6_2242-2delinsC	splice_acceptor_variant&intron_variant	0.0372	.
	26	107	Mutant	ERCC3	c.161A>G(p.D54G)	missense_variant	0.0189	.
	26	107	Mutant	ERCC5	c.2319+1G>A	splice_donor_variant	0.0068	.
	26	107	Mutant	FAT1	c.11870G>A(p.R3957H)	missense_variant	0.0588	.
	26	107	Mutant	FLT4	c.2287G>A(p.V763M)	missense_variant	0.0514	.
	26	107	Mutant	GATA4	c.286G>A(p.G96R)	missense_variant	0.0476	.
	26	107	Mutant	GNAS	c.1593del(p.S532Afs*158)	frameshift_variant	0.0532	.
	26	107	Mutant	HGF	c.1786A>G(p.T596A)	missense_variant	0.0124	.
	26	107	Mutant	KDR	c.2768A>G(p.N923S)	missense_variant	0.0089	.
	26	107	Mutant	NF1	c.467G>A(p.R156H)	missense_variant	0.071	.
	26	107	Mutant	NOTCH1	c.4732_4734del(p.V1578del)	inframe_deletion	0.086	.
	26	107	Mutant	NOTCH1	c.7535dup(p.S2513Vfs*3)	frameshift_variant	0.1085	.
	26	107	Mutant	PIK3R2	c.1130T>G(p.L377R)	missense_variant	0.0707	.
	26	107	Mutant	PTCH1	c.3241G>A(p.V1081M)	missense_variant	0.006	.
	26	107	Mutant	PTEN	c.641dup(p.F215Vfs*28)	frameshift_variant	0.1312	.
	26	107	Mutant	PTEN	c.1052T>C(p.V351A)	missense_variant	0.0358	.
	26	107	Mutant	PTK2	c.1745T>C(p.V582A)	missense_variant	0.0369	.
	26	107	Mutant	RHOA	c.206T>C(p.L69P)	missense_variant	0.0399	.
	26	107	Mutant	RHOA	c.174G>T(p.W58C)	missense_variant	0.0426	.
	26	107	Mutant	ROS1	c.1322G>A(p.G441D)	missense_variant	0.0214	.
	26	107	Mutant	SETD2	c.3533C>A(p.S1178Y)	missense_variant	0.0158	.
	26	107	Mutant	THADA	c.3695C>T(p.A1232V)	missense_variant	0.0799	.
	26	108	Mutant	ALK	c.1031A>G(p.H344R)	missense_variant	0.028	.
	26	108	Mutant	AMER1	c.3004T>C(p.S1002P)	missense_variant	0.0597	.
	26	108	Mutant	ATM	c.6031A>G(p.S2011G)	missense_variant	0.0064	.
	26	108	Mutant	ATM	c.5188C>T(p.R1730*)	stop_gained	0.03	.
	26	108	Mutant	ATRX	c.3904del(p.R1302Efs*44)	frameshift_variant	0.0765	.
	26	108	Mutant	CHD4	c.4217G>A(p.R1406H)	missense_variant	0.0295	.
	26	108	Mutant	CTNNB1	c.133_135del(p.S45del)	inframe_deletion	0.0288	.
	26	108	Mutant	CYP2C9	c.1015A>G(p.M339V)	missense_variant	0.0511	.
	26	108	Mutant	EMSY	c.3262A>G(p.T1088A)	missense_variant	0.0093	.
	26	108	Mutant	EP300	c.2242-7_2242-2delinsC	splice_acceptor_variant&intron_variant	0.0323	.
	26	108	Mutant	EP300	c.2242-2del	splice_acceptor_variant	0.0073	.
	26	108	Mutant	ERCC3	c.161A>G(p.D54G)	missense_variant	0.0287	.
	26	108	Mutant	ERCC5	c.2319+1G>A	splice_donor_variant	0.0058	.
	26	108	Mutant	FAT1	c.11870G>A(p.R3957H)	missense_variant	0.0424	.
	26	108	Mutant	FLT4	c.2287G>A(p.V763M)	missense_variant	0.0388	.
	26	108	Mutant	GATA4	c.446A>G(p.Y149C)	missense_variant	0.0125	.
	26	108	Mutant	GATA4	c.286G>A(p.G96R)	missense_variant	0.02	.
	26	108	Mutant	HGF	c.1786A>G(p.T596A)	missense_variant	0.0345	.
	26	108	Mutant	INPP4B	c.439T>C(p.Y147H)	missense_variant	0.0078	.
	26	108	Mutant	NF1	c.467G>A(p.R156H)	missense_variant	0.0539	.
	26	108	Mutant	NOTCH1	c.7535dup(p.S2513Vfs*3)	frameshift_variant	0.0383	.
	26	108	Mutant	PIK3CA	c.3062A>G(p.Y1021C)	missense_variant	0.004	.
	26	108	Mutant	PIK3R2	c.1130T>G(p.L377R)	missense_variant	0.0355	.
	26	108	Mutant	PTEN	c.641dup(p.F215Vfs*28)	frameshift_variant	0.0791	.
	26	108	Mutant	PTK2	c.1745T>C(p.V582A)	missense_variant	0.0404	.
	26	108	Mutant	RHOA	c.206T>C(p.L69P)	missense_variant	0.0091	.
	26	108	Mutant	RHOA	c.174G>T(p.W58C)	missense_variant	0.008	.
	26	108	Mutant	ROS1	c.1322G>A(p.G441D)	missense_variant	0.0312	.
	26	108	Mutant	SETD2	c.3533C>A(p.S1178Y)	missense_variant	0.0291	.
	26	108	Mutant	STAT3	c.727T>C(p.W243R)	missense_variant	0.0046	.
	26	108	Mutant	THADA	c.3695C>T(p.A1232V)	missense_variant	0.0484	.
	26	108	Mutant	TP53	c.707A>G(p.Y236C)	missense_variant	0.0078	.
	27	109	CNV	CD274	.	.		4.7608
	27	109	CNV	ERBB2	.	.		6.877
	27	109	CNV	PDCD1LG2	.	.		5.2668
	27	109	Germline	MSH6	c.773T>C(p.I258T)	missense_variant	0.5034	.
	27	109	Germline	NF1	c.929A>T(p.H310L)	missense_variant	0.5026	.
	27	109	Mutant	FAT1	c.2956G>T(p.V986F)	missense_variant	0.2061	.
	27	109	Mutant	GRIN2A	c.2690T>G(p.L897R)	missense_variant	0.0106	.
	27	109	Mutant	PAK3	c.749A>G(p.E250G)	missense_variant	0.0489	.
	27	109	Mutant	TP53	c.658T>A(p.Y220N)	missense_variant	0.1295	.
	27	110	CNV	CD274	.	.		7.2788
	27	110	CNV	ERBB2	.	.		11.6278
	27	110	CNV	ESR1	.	.		4.5906
	27	110	CNV	MYC	.	.		3.7704
	27	110	CNV	PDCD1LG2	.	.		7.7072
	27	110	CNV	STK11	.	.		1.1762
	27	110	CNV	TOP1	.	.		3.538
	27	110	Germline	MSH6	c.773T>C(p.I258T)	missense_variant	0.4746	.
	27	110	Germline	NF1	c.929A>T(p.H310L)	missense_variant	0.4958	.
	27	110	Mutant	FANCG	c.1076+1G>T	splice_donor_variant	0.0997	.
	27	110	Mutant	FAT1	c.2956G>T(p.V986F)	missense_variant	0.6506	.
	27	110	Mutant	GRIN2A	c.2690T>G(p.L897R)	missense_variant	0.0164	.
	27	110	Mutant	PAK3	c.749A>G(p.E250G)	missense_variant	0.0636	.
	27	110	Mutant	PDCD1LG2	c.262C>T(p.H88Y)	missense_variant	0.0035	.
	27	110	Mutant	SOX2	c.284A>C(p.K95T)	missense_variant	0.0084	.
	27	110	Mutant	TP53	c.658T>A(p.Y220N)	missense_variant	0.5522	.
	27	111	Germline	MSH6	c.773T>C(p.I258T)	missense_variant	0.4645	.
	27	111	Germline	NF1	c.929A>T(p.H310L)	missense_variant	0.4855	.
	27	111	Mutant	FANCG	c.1076+1G>T	splice_donor_variant	0.1313	.
	27	111	Mutant	FAT1	c.2956G>T(p.V986F)	missense_variant	0.7443	.
	27	111	Mutant	GRIN2A	c.2690T>G(p.L897R)	missense_variant	0.0116	.
	27	111	Mutant	PAK3	c.749A>G(p.E250G)	missense_variant	0.0622	.
	27	111	Mutant	SOX2	c.284A>C(p.K95T)	missense_variant	0.012	.
	27	111	Mutant	TP53	c.658T>A(p.Y220N)	missense_variant	0.6522	.
	27	112	CNV	CD274	.	.		7.4704
	27	112	CNV	ERBB2	.	.		11.7062
	27	112	CNV	ESR1	.	.		4.75
	27	112	CNV	MYC	.	.		4.0214
	27	112	CNV	PDCD1LG2	.	.		7.4762
	27	112	CNV	SRC	.	.		3.42
	27	112	CNV	TOP1	.	.		3.6954
	27	112	Germline	MSH6	c.773T>C(p.I258T)	missense_variant	0.4549	.
	27	112	Germline	NF1	c.929A>T(p.H310L)	missense_variant	0.5034	.
	27	112	Mutant	FANCG	c.1076+1G>T	splice_donor_variant	0.1457	.
	27	112	Mutant	FAT1	c.2956G>T(p.V986F)	missense_variant	0.8295	.
	27	112	Mutant	GRIN2A	c.2690T>G(p.L897R)	missense_variant	0.0107	.
	27	112	Mutant	PAK3	c.749A>G(p.E250G)	missense_variant	0.0757	.
	27	112	Mutant	SOX2	c.284A>C(p.K95T)	missense_variant	0.0088	.
	27	112	Mutant	TP53	c.658T>A(p.Y220N)	missense_variant	0.7408	.
	28	113	CNV	DDR2	.	.		3.391
	28	113	CNV	DLL3	.	.		3.397
	28	113	CNV	MYC	.	.		3.5038
	28	113	CNV	NTRK1	.	.		3.3542
	28	113	CNV	PTK2	.	.		3.4172
	28	113	Mutant	TP53	c.328del(p.R110Vfs*13)	frameshift_variant	0.2773	.
	28	114	Mutant	PIK3C3	c.1598A>T(p.K533M)	missense_variant	0.0831	.
	28	114	Mutant	PRF1	c.1165C>A(p.P389T)	missense_variant	0.0603	.
	28	114	Mutant	PRF1	c.1164C>A(p.S388R)	missense_variant	0.0627	.
	28	114	Mutant	TP53	c.328del(p.R110Vfs*13)	frameshift_variant	0.1477	.
	28	114	Mutant	TP53	c.832C>T(p.P278S)	missense_variant	0.0054	.
	29	115	Germline	APC	c.7142A>G(p.Q2381R)	missense_variant	0.5037	.
	29	115	Mutant	BTG2	c.43G>A(p.A15T)	missense_variant	0.0052	.
	29	115	Mutant	FLT4	c.1766G>T(p.R589L)	missense_variant	0.0047	.
	29	115	Mutant	RARA	c.344G>A(p.S115N)	missense_variant	0.005	.
	29	116	Germline	APC	c.7142A>G(p.Q2381R)	missense_variant	0.4693	.
	29	117	CNV	ABCB1	.	.		4.251
	29	117	Germline	APC	c.7142A>G(p.Q2381R)	missense_variant	0.4351	.
	29	117	Mutant	ALK	c.581A>T(p.K194M)	missense_variant	0.0406	.
	29	117	Mutant	FGF19	c.367G>A(p.E123K)	missense_variant	0.0265	.
	29	117	Mutant	FLT4	c.1766G>T(p.R589L)	missense_variant	0.0048	.
	29	117	Mutant	RAD50	c.1023G>C(p.Q341H)	missense_variant	0.0334	.
	29	117	Mutant	STAG2	c.3599C>A(p.P1200Q)	missense_variant	0.0306	.
	29	117	Mutant	TP53	c.659A>G(p.Y220C)	missense_variant	0.0605	.
	29	118	Germline	APC	c.7142A>G(p.Q2381R)	missense_variant	0.4584	.
	29	118	Mutant	FLT4	c.1766G>T(p.R589L)	missense_variant	0.0046	.
	30	119	Germline	MLH1	c.1921C>A(p.L641I)	missense_variant	0.5066	.
	30	119	Mutant	CDKN1B	c.174dup(p.K59Qfs*66)	frameshift_variant	0.0137	.
	30	119	Mutant	CDKN1B	c.169_170insTCTTC(p.Q57Lfs*16)	frameshift_variant	0.0079	.
	30	119	Mutant	CDKN1B	c.170_173del(p.Q57Pfs*13)	frameshift_variant	0.008	.
	30	119	Mutant	CHEK2	c.1696del(p.R566Vfs*43)	frameshift_variant	0.012	.
	30	119	Mutant	PAK3	c.871G>A(p.G291R)	missense_variant	0.0092	.
	30	119	Mutant	PIK3CA	c.3140A>G(p.H1047R)	missense_variant	0.0255	.
	30	119	Mutant	PTEN	c.371G>C(p.C124S)	missense_variant	0.0185	.
	30	119	Mutant	QKI	c.174T>A(p.N58K)	missense_variant	0.007	.
	30	119	Mutant	SGK1	c.629C>A(p.A210E)	missense_variant	0.0055	.
	30	120	Germline	MLH1	c.1921C>A(p.L641I)	missense_variant	0.4995	.
	30	120	Mutant	APC	c.6497G>A(p.R2166Q)	missense_variant	0.0054	.
	30	120	Mutant	CDKN1B	c.169_170insTCTTC(p.Q57Lfs*16)	frameshift_variant	0.0133	.
	30	120	Mutant	CDKN1B	c.170_173del(p.Q57Pfs*13)	frameshift_variant	0.0133	.
	30	120	Mutant	CDKN1B	c.174dup(p.K59Qfs*66)	frameshift_variant	0.0123	.
	30	120	Mutant	CHEK2	c.1696del(p.R566Vfs*43)	frameshift_variant	0.0129	.
	30	120	Mutant	ESR1	c.1613A>G(p.D538G)	missense_variant	0.0088	.
	30	120	Mutant	MET	c.3325G>A(p.V1109M)	missense_variant	0.0072	.
	30	120	Mutant	PAK3	c.871G>A(p.G291R)	missense_variant	0.0102	.
	30	120	Mutant	PIK3CA	c.3140A>G(p.H1047R)	missense_variant	0.0269	.
	30	120	Mutant	PTEN	c.371G>C(p.C124S)	missense_variant	0.0316	.
	30	120	Mutant	SGK1	c.629C>A(p.A210E)	missense_variant	0.0054	.
	30	120	Mutant	TNFRSF14	c.136G>A(p.E46K)	missense_variant	0.0053	.
	30	121	Germline	MLH1	c.1921C>A(p.L641I)	missense_variant	0.4885	.
	30	121	Mutant	CHEK2	c.1696del(p.R566Vfs*43)	frameshift_variant	0.012	.
	30	121	Mutant	PAK3	c.871G>A(p.G291R)	missense_variant	0.0153	.
	30	122	Germline	MLH1	c.1921C>A(p.L641I)	missense_variant	0.4895	.
	30	122	Mutant	BAP1	c.98A>G(p.Y33C)	missense_variant	0.005	.
	30	122	Mutant	CHEK2	c.1696del(p.R566Vfs*43)	frameshift_variant	0.0117	.
	30	122	Mutant	IGF1R	c.1591C>A(p.P531T)	missense_variant&splice_region_variant	0.0052	.
	30	122	Mutant	PAK3	c.871G>A(p.G291R)	missense_variant	0.0176	.
	30	123	Germline	MLH1	c.1921C>A(p.L641I)	missense_variant	0.4314	.
	30	123	Mutant	CHEK2	c.1696del(p.R566Vfs*43)	frameshift_variant	0.0079	.
	30	123	Mutant	PAK3	c.871G>A(p.G291R)	missense_variant	0.0101	.
	30	123	Mutant	PIK3CA	c.323G>A(p.R108H)	missense_variant	0.0051	.
	30	124	Germline	MLH1	c.1921C>A(p.L641I)	missense_variant	0.4699	.
	30	124	Mutant	CHEK2	c.1696del(p.R566Vfs*43)	frameshift_variant	0.0069	.
	30	124	Mutant	MSH2	c.46G>A(p.E16K)	missense_variant	0.0054	.
	30	124	Mutant	PAK3	c.871G>A(p.G291R)	missense_variant	0.0132	.
	30	125	Germline	MLH1	c.1921C>A(p.L641I)	missense_variant	0.5087	.
	30	125	Mutant	CHEK2	c.1696del(p.R566Vfs*43)	frameshift_variant	0.0152	.
	30	125	Mutant	PAK3	c.871G>A(p.G291R)	missense_variant	0.0163	.
	30	126	Germline	MLH1	c.1921C>A(p.L641I)	missense_variant	0.4909	.
	30	126	Mutant	CHEK2	c.1696del(p.R566Vfs*43)	frameshift_variant	0.0173	.
	30	126	Mutant	PAK3	c.871G>A(p.G291R)	missense_variant	0.0199	.
	30	127	Germline	MLH1	c.1921C>A(p.L641I)	missense_variant	0.4755	.
	30	127	Mutant	CHEK2	c.1696del(p.R566Vfs*43)	frameshift_variant	0.0188	.
	30	127	Mutant	PAK3	c.871G>A(p.G291R)	missense_variant	0.0143	.
	30	127	Mutant	PIK3CA	c.3140A>G(p.H1047R)	missense_variant	0.0034	.
	30	127	Mutant	TP53	c.586C>T(p.R196*)	stop_gained	0.0041	.
	31	128	CNV	EGFR	.	.		7.891
	31	128	Germline	POLD1	c.1594G>A(p.A532T)	missense_variant	0.531	.
	31	128	Mutant	PALLD	c.292_311dup(p.L105Gfs*55)	frameshift_variant	0.0065	.
	31	128	Mutant	PIK3CA	c.3140A>G(p.H1047R)	missense_variant	0.044	.
	31	128	Mutant	TOP2A	c.2240T>C(p.L747S)	missense_variant	0.0209	.
	31	128	Mutant	TP53	c.817C>T(p.R273C)	missense_variant	0.0722	.
	31	129	Germline	POLD1	c.1594G>A(p.A532T)	missense_variant	0.5134	.
	31	130	CNV	EGFR	.	.		12.0252
	31	130	Germline	POLD1	c.1594G>A(p.A532T)	missense_variant	0.5313	.
	31	130	Mutant	ESR1	c.1405C>G(p.L469V)	missense_variant	0.0059	.
	31	130	Mutant	KMT2A	c.4408C>A(p.Q1470K)	missense_variant	0.0162	.
	31	130	Mutant	PALLD	c.292_311dup(p.L105Gfs*55)	frameshift_variant	0.0066	.
	31	130	Mutant	PDGFRA	c.716A>G(p.N239S)	missense_variant	0.0082	.
	31	130	Mutant	PIK3CA	c.3140A>G(p.H1047R)	missense_variant	0.0837	.
	31	130	Mutant	PRDM1	c.1480A>T(p.S494C)	missense_variant	0.0136	.
	31	130	Mutant	ROS1	c.4317del(p.P1440Qfs*8)	frameshift_variant	0.0041	.
	31	130	Mutant	TOP2A	c.2240T>C(p.L747S)	missense_variant	0.0268	.
	31	130	Mutant	TP53	c.817C>T(p.R273C)	missense_variant	0.1177	.
	32	131	Mutant	BMPR1A	c.608G>A(p.G203E)	missense_variant	0.0058	.
	32	131	Mutant	HGF	c.1535G>C(p.R512T)	missense_variant	0.0073	.
	32	131	Mutant	PIK3CA	c.3140A>G(p.H1047R)	missense_variant	0.0711	.
	32	131	Mutant	PIK3CA	c.263G>A(p.R88Q)	missense_variant	0.0628	.
	32	131	Mutant	TOP1	c.337C>A(p.P113T)	missense_variant&splice_region_variant	0.0131	.
	32	131	Mutant	TSC2	c.4369C>T(p.R1457W)	missense_variant	0.0226	.
	32	132	Mutant	BMPR1A	c.608G>A(p.G203E)	missense_variant	0.0346	.
	32	132	Mutant	HGF	c.1535G>C(p.R512T)	missense_variant	0.0481	.
	32	132	Mutant	PIK3CA	c.263G>A(p.R88Q)	missense_variant	0.1136	.
	32	132	Mutant	PIK3CA	c.3140A>G(p.H1047R)	missense_variant	0.1305	.
	32	132	Mutant	TOP1	c.337C>A(p.P113T)	missense_variant&splice_region_variant	0.0338	.
	32	132	Mutant	TSC2	c.4369C>T(p.R1457W)	missense_variant	0.0426	.
	32	133	CNV	CCND1	.	.		4.7002
	32	133	CNV	CDK4	.	.		3.4004
	32	133	CNV	ERBB3	.	.		3.4122
	32	133	CNV	FGF19	.	.		4.578
	32	133	CNV	FLT3	.	.		4.5598
	32	133	CNV	MDM2	.	.		4.9684
	32	133	CNV	MYC	.	.		3.4298
	32	133	CNV	PTK2	.	.		3.9134
	32	133	CNV	TERT	.	.		4.7292
	32	133	Mutant	BMPR1A	c.608G>A(p.G203E)	missense_variant	0.1335	.
	32	133	Mutant	FLT3	c.1694A>T(p.K565M)	missense_variant	0.006	.
	32	133	Mutant	GRIN2A	c.1010T>G(p.F337C)	missense_variant&splice_region_variant	0.0111	.
	32	133	Mutant	HGF	c.1535G>C(p.R512T)	missense_variant	0.2167	.
	32	133	Mutant	PIK3CA	c.263G>A(p.R88Q)	missense_variant	0.5518	.
	32	133	Mutant	PIK3CA	c.3140A>G(p.H1047R)	missense_variant	0.6142	.
	32	133	Mutant	TOP1	c.337C>A(p.P113T)	missense_variant&splice_region_variant	0.1365	.
	32	133	Mutant	TSC2	c.4369C>T(p.R1457W)	missense_variant	0.2438	.
	32	133	Mutant	TUBB3	c.154_156del(p.N52del)	inframe_deletion	0.0169	.
	33	134	Germline	MLH1	c.649C>T(p.R217C)	missense_variant	0.4834	.
	33	134	Germline	MSH6	c.107C>T(p.A36V)	missense_variant	0.4832	.
	33	134	Mutant	CHEK2	c.1225-1G>C	splice_acceptor_variant	0.0079	.
	33	134	Mutant	ESR1	c.1613A>G(p.D538G)	missense_variant	0.0249	.
	33	134	Mutant	ESR1	c.1610A>C(p.Y537S)	missense_variant	0.0113	.
	33	134	Mutant	ESR1	c.1609T>A(p.Y537N)	missense_variant	0.0038	.
	33	134	Mutant	PIK3CA	c.1035T>A(p.N345K)	missense_variant	0.034	.
	33	134	Mutant	SMO	c.431G>A(p.R144H)	missense_variant	0.0045	.
	33	135	CNV	MYC	.	.		3.2748
	33	135	CNV	PTK2	.	.		4.0432
	33	135	Germline	MLH1	c.649C>T(p.R217C)	missense_variant	0.4167	.
	33	135	Germline	MSH6	c.107C>T(p.A36V)	missense_variant	0.4621	.
	33	135	Mutant	ATM	c.5760G>C(p.K1920N)	missense_variant&splice_region_variant	0.0502	.
	33	135	Mutant	CHEK2	c.1225-1G>C	splice_acceptor_variant	0.1433	.
	33	135	Mutant	ESR1	c.1610A>C(p.Y537S)	missense_variant	0.2441	.
	33	135	Mutant	ESR1	c.1613A>G(p.D538G)	missense_variant	0.034	.
	33	135	Mutant	MAP3K1	c.1609_1610dup(p.S537Rfs*21)	frameshift_variant	0.2695	.
	33	135	Mutant	PIK3CA	c.1035T>A(p.N345K)	missense_variant	0.2251	.
	34	136	Germline	BRCA2	c.943T>A(p.C315S)	missense_variant	0.3595	.
	34	136	Germline	MSH2	c.581T>C(p.I194T)	missense_variant	0.448	.
	34	136	Mutant	ATR	c.6004G>A(p.A2002T)	missense_variant	0.0115	.
	34	136	Mutant	CD274	c.779G>A(p.R260H)	missense_variant	0.0288	.
	34	136	Mutant	CDH1	c.1777_1801dup(p.F601Sfs*12)	frameshift_variant	0.0465	.
	34	136	Mutant	DNMT3A	c.2344G>A(p.A782T)	missense_variant	0.005	.
	34	136	Mutant	ESR1	c.1610A>C(p.Y537S)	missense_variant	0.1793	.
	34	136	Mutant	FLT4	c.2723A>G(p.N908S)	missense_variant	0.0972	.
	34	136	Mutant	GATA3	c.1223dup(p.P409Afs*99)	frameshift_variant	0.1488	.
	34	136	Mutant	NTRK1	c.470G>A(p.R157H)	missense_variant	0.1021	.
	34	136	Mutant	PAK3	c.1492C>T(p.R498C)	missense_variant	0.0064	.
	34	136	Mutant	PIK3CA	c.1637A>G(p.Q546R)	missense_variant	0.2656	.
	34	136	Mutant	SF3B1	c.2098A>G(p.K700E)	missense_variant	0.1512	.
	34	137	Germline	BRCA2	c.943T>A(p.C315S)	missense_variant	0.478	.
	34	137	Germline	MSH2	c.581T>C(p.I194T)	missense_variant	0.4671	.
	34	137	Mutant	AMER1	c.2797G>A(p.E933K)	missense_variant	0.0047	.
	34	137	Mutant	ATR	c.6004G>A(p.A2002T)	missense_variant	0.005	.
	34	137	Mutant	CDH1	c.1777_1801dup(p.F601Sfs*12)	frameshift_variant	0.0226	.
	34	137	Mutant	ESR1	c.1610A>C(p.Y537S)	missense_variant	0.062	.
	34	137	Mutant	FLT4	c.2723A>G(p.N908S)	missense_variant	0.052	.
	34	137	Mutant	GATA3	c.1223dup(p.P409Afs*99)	frameshift_variant	0.0537	.
	34	137	Mutant	GATA3	c.1097dup(p.N366Kfs*6)	frameshift_variant	0.0082	.
	34	137	Mutant	NTRK1	c.470G>A(p.R157H)	missense_variant	0.0387	.
	34	137	Mutant	PIK3CA	c.1637A>G(p.Q546R)	missense_variant	0.0815	.
	34	137	Mutant	SF3B1	c.2098A>G(p.K700E)	missense_variant	0.0564	.
	34	137	Mutant	SMAD2	c.341G>A(p.R114H)	missense_variant	0.0054	.
	34	138	Germline	BRCA2	c.943T>A(p.C315S)	missense_variant	0.4157	.
	34	138	Germline	MSH2	c.581T>C(p.I194T)	missense_variant	0.4885	.
	34	138	Mutant	ESR1	c.1610A>C(p.Y537S)	missense_variant	0.0115	.
	34	138	Mutant	FLT4	c.2723A>G(p.N908S)	missense_variant	0.0072	.
	34	138	Mutant	GATA3	c.1223dup(p.P409Afs*99)	frameshift_variant	0.0104	.
	34	138	Mutant	NTRK1	c.470G>A(p.R157H)	missense_variant	0.0129	.
	34	138	Mutant	PIK3CA	c.1637A>G(p.Q546R)	missense_variant	0.029	.
	34	138	Mutant	POLD1	c.3047G>A(p.R1016H)	missense_variant	0.0051	.
	34	138	Mutant	SF3B1	c.2098A>G(p.K700E)	missense_variant	0.0127	.
	34	139	Germline	BRCA2	c.943T>A(p.C315S)	missense_variant	0.4331	.
	34	139	Germline	MSH2	c.581T>C(p.I194T)	missense_variant	0.4538	.
	34	139	Mutant	CDH1	c.1777_1801dup(p.F601Sfs*12)	frameshift_variant	0.0242	.
	34	139	Mutant	ESR1	c.1610A>C(p.Y537S)	missense_variant	0.0535	.
	34	139	Mutant	FLT4	c.2723A>G(p.N908S)	missense_variant	0.043	.
	34	139	Mutant	GATA3	c.1223dup(p.P409Afs*99)	frameshift_variant	0.0388	.
	34	139	Mutant	NTRK1	c.470G>A(p.R157H)	missense_variant	0.0431	.
	34	139	Mutant	PIK3CA	c.1637A>G(p.Q546R)	missense_variant	0.1213	.
	34	139	Mutant	PIK3CA	c.3141T>A(p.H1047Q)	missense_variant	0.0043	.
	34	139	Mutant	PLK1	c.1373G>A(p.G458D)	missense_variant	0.004	.
	34	139	Mutant	SF3B1	c.2098A>G(p.K700E)	missense_variant	0.0544	.
	34	140	Germline	BRCA2	c.943T>A(p.C315S)	missense_variant	0.4247	.
	34	140	Germline	MSH2	c.581T>C(p.I194T)	missense_variant	0.4901	.
	34	140	Mutant	ESR1	c.1610A>C(p.Y537S)	missense_variant	0.005	.
	34	140	Mutant	NTRK1	c.470G>A(p.R157H)	missense_variant	0.0052	.
	34	140	Mutant	PIK3CA	c.1637A>G(p.Q546R)	missense_variant	0.0064	.
	34	141	Germline	BRCA2	c.943T>A(p.C315S)	missense_variant	0.3972	.
	34	141	Germline	MSH2	c.581T>C(p.I194T)	missense_variant	0.4226	.
	34	141	Mutant	ATR	c.6004G>A(p.A2002T)	missense_variant	0.006	.
	34	141	Mutant	CD274	c.779G>A(p.R260H)	missense_variant	0.0145	.
	34	141	Mutant	CDH1	c.1777_1801dup(p.F601Sfs*12)	frameshift_variant	0.0329	.
	34	141	Mutant	ESR1	c.1610A>C(p.Y537S)	missense_variant	0.109	.
	34	141	Mutant	FLT4	c.2723A>G(p.N908S)	missense_variant	0.1057	.
	34	141	Mutant	GATA3	c.1223dup(p.P409Afs*99)	frameshift_variant	0.1074	.
	34	141	Mutant	NTRK1	c.470G>A(p.R157H)	missense_variant	0.0794	.
	34	141	Mutant	PIK3CA	c.1637A>G(p.Q546R)	missense_variant	0.2382	.
	34	141	Mutant	SF3B1	c.2098A>G(p.K700E)	missense_variant	0.1309	.
	35	142	CNV	ERBB2	.	.		5.9442
	35	142	CNV	GNAS	.	.		4.073
	35	142	CNV	MYC	.	.		4.0892
	35	142	CNV	TERT	.	.		3.7698
	35	142	CNV	TOP1	.	.		3.6784
	35	142	CNV	ZNF217	.	.		4.0368
	35	142	Germline	POLE	c.6716C>T(p.A2239V)	missense_variant	0.4701	.
	35	142	Mutant	APC	c.1049C>G(p.S350C)	missense_variant	0.0062	.
	35	142	Mutant	AXIN2	c.1294G>A(p.E432K)	missense_variant	0.0169	.
	35	142	Mutant	BRIP1	c.3451G>T(p.E1151*)	stop_gained	0.0156	.
	35	142	Mutant	GATA3	c.1006dup(p.D336Gfs*17)	frameshift_variant	0.1445	.
	35	142	Mutant	KMT2B	c.5033A>T(p.K1678M)	missense_variant	0.0416	.
	35	142	Mutant	TSC1	c.1066A>C(p.T356P)	missense_variant	0.0339	.
	35	143	CNV	ERBB2	.	.		4.7862
	35	143	Germline	POLE	c.6716C>T(p.A2239V)	missense_variant	0.4917	.
	35	143	Mutant	AXIN2	c.1294G>A(p.E432K)	missense_variant	0.0152	.
	35	143	Mutant	BRIP1	c.3451G>T(p.E1151*)	stop_gained	0.0199	.
	35	143	Mutant	GATA3	c.1006dup(p.D336Gfs*17)	frameshift_variant	0.0375	.
	35	144	CNV	ERBB2	.	.		6.261
	35	144	CNV	ZNF217	.	.		3.2932
	35	144	Germline	POLE	c.6716C>T(p.A2239V)	missense_variant	0.4655	.
	35	144	Mutant	AXIN2	c.1294G>A(p.E432K)	missense_variant	0.0155	.
	35	144	Mutant	BRIP1	c.3451G>T(p.E1151*)	stop_gained	0.0189	.
	35	144	Mutant	EZH2	c.1516G>A(p.A506T)	missense_variant	0.0043	.
	35	144	Mutant	GATA3	c.1006dup(p.D336Gfs*17)	frameshift_variant	0.0709	.
	35	145	CNV	ERBB2	.	.		5.0472
	35	145	Germline	POLE	c.6716C>T(p.A2239V)	missense_variant	0.483	.
	35	145	Mutant	AXIN2	c.1294G>A(p.E432K)	missense_variant	0.0136	.
	35	145	Mutant	BRIP1	c.3451G>T(p.E1151*)	stop_gained	0.0127	.
	35	145	Mutant	GATA3	c.1006dup(p.D336Gfs*17)	frameshift_variant	0.035	.
	35	146	CNV	ERBB2	.	.		3.4034
	35	146	Germline	POLE	c.6716C>T(p.A2239V)	missense_variant	0.4858	.
	35	146	Mutant	AXIN2	c.1294G>A(p.E432K)	missense_variant	0.0091	.
	35	146	Mutant	BRIP1	c.3451G>T(p.E1151*)	stop_gained	0.0038	.
	35	146	Mutant	GATA3	c.1006dup(p.D336Gfs*17)	frameshift_variant	0.0175	.
	35	146	Mutant	TTF1	c.2454G>C(p.K818N)	missense_variant	0.0156	.
	36	147	CNV	PTK2	.	.		3.2856
	36	147	CNV	ZNF217	.	.		3.8912
	36	147	Mutant	DICER1	c.1293G>C(p.E431D)	missense_variant	0.0066	.
	36	147	Mutant	ESR1	c.1613A>G(p.D538G)	missense_variant	0.326	.
	36	147	Mutant	IGF1R	c.119G>A(p.R40H)	missense_variant	0.0156	.
	36	147	Mutant	PAK3	c.179A>T(p.N60I)	missense_variant	0.3189	.
	36	147	Mutant	TP53	c.723del(p.C242Afs*5)	frameshift_variant	0.0057	.
	36	148	Mutant	ESR1	c.1613A>G(p.D538G)	missense_variant	0.0729	.
	36	148	Mutant	PAK3	c.179A>T(p.N60I)	missense_variant	0.0424	.
	36	148	Mutant	RARA	c.602C>T(p.A201V)	missense_variant	0.0086	.
	36	148	Mutant	TP53	c.723del(p.C242Afs*5)	frameshift_variant	0.0079	.
	36	149	CNV	ZNF217	.	.		3.5664
	36	149	Mutant	ESR1	c.1613A>G(p.D538G)	missense_variant	0.1346	.
	36	149	Mutant	PAK3	c.179A>T(p.N60I)	missense_variant	0.1598	.
	37	150	Germline	ATM	c.4358T>G(p.I1453R)	missense_variant	0.4941	.
	37	150	Germline	MSH2	c.938T>C(p.F313S)	missense_variant	0.4991	.
	37	150	Germline	RAD51D	c.196G>A(p.V66M)	missense_variant	0.495	.
	37	150	Mutant	BRCA2	c.1901C>T(p.A634V)	missense_variant	0.0054	.
	37	150	Mutant	CDKN1C	c.367G>A(p.A123T)	missense_variant	0.0051	.
	37	151	CNV	FGFR1	.	.		8.005
	37	151	CNV	PTK2	.	.		4.359
	37	151	CNV	ZNF703	.	.		4.8744
	37	151	Germline	ATM	c.4358T>G(p.I1453R)	missense_variant	0.2859	.
	37	151	Germline	MSH2	c.938T>C(p.F313S)	missense_variant	0.4889	.
	37	151	Germline	RAD51D	c.196G>A(p.V66M)	missense_variant	0.2185	.
	37	151	Mutant	NSD1	c.921del(p.N307Kfs*23)	frameshift_variant	0.2789	.
	37	151	Mutant	PTEN	c.518G>A(p.R173H)	missense_variant	0.0333	.
	37	152	CNV	FGFR1	.	.		7.4958
	37	152	CNV	PTK2	.	.		4.1774
	37	152	CNV	ZNF703	.	.		4.891
	37	152	Germline	ATM	c.4358T>G(p.I1453R)	missense_variant	0.3317	.
	37	152	Germline	MSH2	c.938T>C(p.F313S)	missense_variant	0.4623	.
	37	152	Germline	RAD51D	c.196G>A(p.V66M)	missense_variant	0.2416	.
	37	152	Mutant	NSD1	c.921del(p.N307Kfs*23)	frameshift_variant	0.2024	.
	37	152	Mutant	PIK3CA	c.1634A>G(p.E545G)	missense_variant	0.0046	.
	37	152	Mutant	PTEN	c.518G>A(p.R173H)	missense_variant	0.0076	.
	38	153	Germline	BRCA2	c.7052C>G(p.A2351G)	missense_variant	0.4376	.
	38	153	Germline	POLE	c.4231A>G(p.I1411V)	missense_variant	0.4641	.
	38	153	Germline	POLE	c.3698G>A(p.R1233Q)	missense_variant	0.4512	.
	38	153	Mutant	ATR	c.3256C>A(p.H1086N)	missense_variant	0.0057	.
	38	153	Mutant	ATRX	c.6952G>A(p.A2318T)	missense_variant	0.0056	.
	38	153	Mutant	CREBBP	c.5048G>A(p.R1683H)	missense_variant	0.0051	.
	38	153	Mutant	MAP3K1	c.419C>T(p.A140V)	missense_variant	0.0073	.
	38	154	Germline	BRCA2	c.7052C>G(p.A2351G)	missense_variant	0.4758	.
	38	154	Germline	POLE	c.3698G>A(p.R1233Q)	missense_variant	0.5179	.
	38	154	Germline	POLE	c.4231A>G(p.I1411V)	missense_variant	0.4463	.
	38	154	Mutant	AKT1	c.49G>A(p.E17K)	missense_variant&splice_region_variant	0.0621	.
	38	154	Mutant	CDA	c.199G>A(p.E67K)	missense_variant	0.0377	.
	38	154	Mutant	CDH1	c.826C>G(p.L276V)	missense_variant	0.0069	.
	38	154	Mutant	CREBBP	c.457C>T(p.P153S)	missense_variant	0.007	.
	38	154	Mutant	CREBBP	c.6536A>G(p.N2179S)	missense_variant	0.0064	.
	38	154	Mutant	EPHA3	c.172G>A(p.V58M)	missense_variant	0.0075	.
	38	154	Mutant	FAT1	c.3355C>T(p.L1119F)	missense_variant	0.0358	.
	38	154	Mutant	FGFR4	c.1401C>G(p.N467K)	missense_variant	0.0054	.
	38	154	Mutant	KRAS	c.436G>A(p.A146T)	missense_variant	0.0076	.
	38	154	Mutant	LYN	c.379G>A(p.E127K)	missense_variant	0.0067	.
	38	154	Mutant	MEN1	c.1087_1092delinsAAGAAA(p.E363_E364delinsKK)	missense_variant	0.044	.
	38	154	Mutant	NF1	c.4066G>T(p.E1356*)	stop_gained	0.0064	.
	38	154	Mutant	PDCD1	c.437-1G>A	splice_acceptor_variant	0.0156	.
	38	154	Mutant	PKHD1	c.6959C>T(p.S2320F)	missense_variant	0.009	.
	38	154	Mutant	PTCH1	c.3153G>A(p.W1051*)	stop_gained	0.0163	.
	38	154	Mutant	SETD2	c.7379C>G(p.A2460G)	missense_variant	0.0051	.
	38	154	Mutant	THADA	c.5425G>A(p.E1809K)	missense_variant	0.0184	.
	38	154	Mutant	TP53	c.584T>A(p.I195N)	missense_variant	0.0333	.
	39	155	Germline	TSC1	c.1460C>G(p.S487C)	missense_variant	0.4832	.
	39	156	Germline	TSC1	c.1460C>G(p.S487C)	missense_variant	0.4925	.
	40	157	Germline	BRCA2	c.5199C>T(p.S1733=)	synonymous_variant	0.5421	.
	40	157	Germline	BRCA2	c.3420T>C(p.S1140=)	synonymous_variant	0.4167	.
	40	157	Germline	POLE	c.4465C>G(p.L1489V)	missense_variant	0.4894	.
	40	157	Germline	RB1	c.1861C>A(p.R621S)	missense_variant	0.6218	.
	40	157	Mutant	APC	c.5029G>A(p.G1677R)	missense_variant	0.0196	.
	40	157	Mutant	BRCA1	c.5545G>T(p.E1849*)	stop_gained	0.0068	.
	40	157	Mutant	BRCA2	c.1067C>T(p.S356F)	missense_variant	0.3406	.
	40	157	Mutant	LZTR1	c.811G>A(p.E271K)	missense_variant	0.2234	.
	40	157	Mutant	PKHD1	c.4985C>T(p.S1662F)	missense_variant	0.0176	.
	40	157	Mutant	SMO	c.2158G>A(p.G720R)	missense_variant	0.0117	.
	40	157	Mutant	STAG2	c.1752G>T(p.K584N)	missense_variant	0.0149	.
	40	157	Mutant	TP53	c.581T>C(p.L194P)	missense_variant	0.5469	.
	40	157	SV	WRN	NRG1:exon4~WRN:exon6	.	0.4637	.
	40	158	Germline	BRCA2	c.5199C>T(p.S1733=)	synonymous_variant	0.5854	.
	40	158	Germline	BRCA2	c.3420T>C(p.S1140=)	synonymous_variant	0.4212	.
	40	158	Germline	POLE	c.4465C>G(p.L1489V)	missense_variant	0.4808	.
	40	158	Germline	RB1	c.1861C>A(p.R621S)	missense_variant	0.5492	.
	40	158	Mutant	BRAF	c.2177G>A(p.R726H)	missense_variant	0.0062	.
	40	158	Mutant	BRCA2	c.1067C>T(p.S356F)	missense_variant	0.29	.
	40	158	Mutant	GATA3	c.925-30_939del	splice_acceptor_variant&start_retained_variant&intron_variant	0.037	.
	40	158	Mutant	LZTR1	c.811G>A(p.E271K)	missense_variant	0.169	.
	40	158	Mutant	SRC	c.1093C>T(p.Q365*)	stop_gained	0.0052	.
	40	158	Mutant	TP53	c.581T>C(p.L194P)	missense_variant	0.4157	.
	40	158	SV	WRN	NRG1:exon4~WRN:exon6	.	0.2527	.
	40	159	CNV	CDH1	.	.		1.042
	40	159	CNV	RB1	.	.		1.0422
	40	159	Germline	BRCA2	c.5199C>T(p.S1733=)	synonymous_variant	0.6704	.
	40	159	Germline	BRCA2	c.3420T>C(p.S1140=)	synonymous_variant	0.31	.
	40	159	Germline	POLE	c.4465C>G(p.L1489V)	missense_variant	0.4791	.
	40	159	Germline	RB1	c.1861C>A(p.R621S)	missense_variant	0.8754	.
	40	159	Mutant	BRCA2	c.1067C>T(p.S356F)	missense_variant	0.6119	.
	40	159	Mutant	GATA3	c.1036T>C(p.Y346H)	missense_variant	0.0079	.
	40	159	Mutant	GATA3	c.925-30_939del	splice_acceptor_variant&start_retained_variant&intron_variant	0.087	.
	40	159	Mutant	LZTR1	c.811G>A(p.E271K)	missense_variant	0.4162	.
	40	159	Mutant	MED12	c.947C>T(p.S316L)	missense_variant	0.0289	.
	40	159	Mutant	NTRK1	c.1823C>G(p.A608G)	missense_variant	0.0031	.
	40	159	Mutant	ROS1	c.6934G>A(p.D2312N)	missense_variant	0.0074	.
	40	159	Mutant	TP53	c.581T>C(p.L194P)	missense_variant	0.8732	.
	40	159	SV	WRN	NRG1:exon4~WRN:exon6	.	0.6159	.
	40	160	CNV	CDH1	.	.		0.9346
	40	160	CNV	RB1	.	.		0.9396
	40	160	Germline	BRCA2	c.5199C>T(p.S1733=)	synonymous_variant	0.6676	.
	40	160	Germline	BRCA2	c.3420T>C(p.S1140=)	synonymous_variant	0.3072	.
	40	160	Germline	POLE	c.4465C>G(p.L1489V)	missense_variant	0.4643	.
	40	160	Germline	RB1	c.1861C>A(p.R621S)	missense_variant	0.931	.
	40	160	Mutant	AMER1	c.2812G>A(p.G938R)	missense_variant	0.0031	.
	40	160	Mutant	BRCA2	c.1067C>T(p.S356F)	missense_variant	0.6373	.
	40	160	Mutant	GATA3	c.1036T>C(p.Y346H)	missense_variant	0.0065	.
	40	160	Mutant	GATA3	c.925-30_939del	splice_acceptor_variant&start_retained_variant&intron_variant	0.1543	.
	40	160	Mutant	JAK2	c.92C>T(p.S31F)	missense_variant	0.0057	.
	40	160	Mutant	LZTR1	c.811G>A(p.E271K)	missense_variant	0.4278	.
	40	160	Mutant	SRC	c.1093C>T(p.Q365*)	stop_gained	0.0122	.
	40	160	Mutant	TP53	c.581T>C(p.L194P)	missense_variant	0.9468	.
	40	160	SV	WRN	NRG1:exon4~WRN:exon6	.	0.5889	.
	40	161	CNV	RB1	.	.		1.0872
	40	161	Germline	BRCA2	c.5199C>T(p.S1733=)	synonymous_variant	0.6551	.
	40	161	Germline	BRCA2	c.3420T>C(p.S1140=)	synonymous_variant	0.327	.
	40	161	Germline	POLE	c.4465C>G(p.L1489V)	missense_variant	0.4691	.
	40	161	Germline	RB1	c.1861C>A(p.R621S)	missense_variant	0.7729	.
	40	161	Mutant	BRCA2	c.1067C>T(p.S356F)	missense_variant	0.5653	.
	40	161	Mutant	GATA3	c.925-30_939del	splice_acceptor_variant&start_retained_variant&intron_variant	0.0524	.
	40	161	Mutant	GATA3	c.1036T>C(p.Y346H)	missense_variant	0.0104	.
	40	161	Mutant	JAK2	c.92C>T(p.S31F)	missense_variant	0.0078	.
	40	161	Mutant	LZTR1	c.811G>A(p.E271K)	missense_variant	0.3471	.
	40	161	Mutant	TP53	c.581T>C(p.L194P)	missense_variant	0.7973	.
	40	161	SV	WRN	NRG1:exon4~WRN:exon6	.	0.5019	.
	40	162	CNV	CDH1	.	.		1.0476
	40	162	CNV	RB1	.	.		0.9866
	40	162	Germline	BRCA2	c.5199C>T(p.S1733=)	synonymous_variant	0.5301	.
	40	162	Germline	BRCA2	c.3420T>C(p.S1140=)	synonymous_variant	0.441	.
	40	162	Germline	POLE	c.4465C>G(p.L1489V)	missense_variant	0.4921	.
	40	162	Germline	RB1	c.1861C>A(p.R621S)	missense_variant	0.9288	.
	40	162	Mutant	BRCA2	c.1067C>T(p.S356F)	missense_variant	0.4824	.
	40	162	Mutant	CDK12	c.2249-1G>A	splice_acceptor_variant	0.0139	.
	40	162	Mutant	CDKN1C	c.400G>A(p.E134K)	missense_variant	0.0054	.
	40	162	Mutant	EP300	c.637G>A(p.G213R)	missense_variant	0.0049	.
	40	162	Mutant	EP300	c.2437C>T(p.Q813*)	stop_gained	0.0054	.
	40	162	Mutant	GATA3	c.925-30_939del	splice_acceptor_variant&start_retained_variant&intron_variant	0.0768	.
	40	162	Mutant	LZTR1	c.811G>A(p.E271K)	missense_variant	0.4541	.
	40	162	Mutant	NTRK1	c.1823C>G(p.A608G)	missense_variant	0.0074	.
	40	162	Mutant	PKHD1	c.5571G>T(p.M1857I)	missense_variant	0.0181	.
	40	162	Mutant	PTCH1	c.1810G>A(p.E604K)	missense_variant	0.0382	.
	40	162	Mutant	TP53	c.581T>C(p.L194P)	missense_variant	0.9387	.
	40	162	SV	WRN	NRG1:exon4~WRN:exon6	.	0.6205	.
	40	163	CNV	CDH1	.	.		0.9534
	40	163	CNV	RB1	.	.		0.9264
	40	163	CNV	SMO	.	.		3.2842
	40	163	Germline	BRCA2	c.3420T>C(p.S1140=)	synonymous_variant	0.4336	.
	40	163	Germline	BRCA2	c.5199C>T(p.S1733=)	synonymous_variant	0.5618	.
	40	163	Germline	POLE	c.4465C>G(p.L1489V)	missense_variant	0.4733	.
	40	163	Germline	RB1	c.1861C>A(p.R621S)	missense_variant	0.9394	.
	40	163	Mutant	BRCA2	c.1067C>T(p.S356F)	missense_variant	0.5457	.
	40	163	Mutant	CDK12	c.2249-1G>A	splice_acceptor_variant	0.0178	.
	40	163	Mutant	GATA3	c.1036T>C(p.Y346H)	missense_variant	0.0102	.
	40	163	Mutant	GATA3	c.925-30_939del	splice_acceptor_variant&start_retained_variant&intron_variant	0.1923	.
	40	163	Mutant	LZTR1	c.811G>A(p.E271K)	missense_variant	0.4843	.
	40	163	Mutant	TP53	c.581T>C(p.L194P)	missense_variant	0.9544	.
	40	163	SV	WRN	NRG1:exon4~WRN:exon6	.	0.5882	.
	41	164	Germline	ATM	c.8038C>A(p.L2680M)	missense_variant	0.4174	.
	41	164	Germline	BRCA1	c.3787T>C(p.L1263=)	synonymous_variant	0.5167	.
	41	165	Germline	ATM	c.8038C>A(p.L2680M)	missense_variant	0.4623	.
	41	165	Germline	BRCA1	c.3787T>C(p.L1263=)	synonymous_variant	0.4327	.
	41	165	Mutant	ARID1A	c.245del(p.G82Vfs*19)	frameshift_variant	0.0128	.
	41	165	Mutant	ESR1	c.1031_1033dup(p.G344_L345insC)	inframe_insertion	0.0194	.
	41	165	Mutant	JAK3	c.1777G>A(p.A593T)	missense_variant	0.0074	.
	41	165	Mutant	MEN1	c.1406C>T(p.A469V)	missense_variant	0.0055	.
	41	165	Mutant	POLH	c.908G>A(p.R303Q)	missense_variant	0.0051	.
	41	166	Germline	ATM	c.8038C>A(p.L2680M)	missense_variant	0.4888	.
	41	166	Germline	BRCA1	c.3787T>C(p.L1263=)	synonymous_variant	0.4509	.
	41	166	Mutant	ESR1	c.1031_1033dup(p.G344_L345insC)	inframe_insertion	0.0255	.
	41	167	CNV	FGFR1	.	.		3.6936
	41	167	Germline	ATM	c.8038C>A(p.L2680M)	missense_variant	0.6648	.
	41	167	Mutant	AKT1	c.199_237dup(p.R67_Q79dup)	inframe_insertion	0.0262	.
	41	167	Mutant	ARID1A	c.245del(p.G82Vfs*19)	frameshift_variant	0.2113	.
	41	167	Mutant	ESR1	c.1031_1033dup(p.G344_L345insC)	inframe_insertion	0.1284	.
	41	167	Mutant	ESR1	c.1613A>G(p.D538G)	missense_variant	0.0891	.
	41	167	Mutant	MEN1	c.1561dup(p.R521Pfs*15)	frameshift_variant	0.269	.
	41	167	Mutant	PDGFRA	c.1666G>A(p.E556K)	missense_variant	0.0042	.
	41	167	Mutant	POT1	c.973G>C(p.E325Q)	missense_variant	0.0222	.
	41	167	Mutant	RNF43	c.2124G>C(p.K708N)	missense_variant	0.0073	.
	41	167	Mutant	ROS1	c.5792A>G(p.Q1931R)	missense_variant	0.0228	.
	41	167	Mutant	TGFBR2	c.142A>G(p.N48D)	missense_variant	0.0382	.
	41	168	CNV	FGFR1	.	.		3.4514
	41	168	Germline	ATM	c.8038C>A(p.L2680M)	missense_variant	0.6263	.
	41	168	Germline	BRCA1	c.3787T>C(p.L1263=)	synonymous_variant	0.2036	.
	41	168	Mutant	AKT1	c.199_237dup(p.R67_Q79dup)	inframe_insertion	0.0219	.
	41	168	Mutant	ARID1A	c.245del(p.G82Vfs*19)	frameshift_variant	0.1333	.
	41	168	Mutant	ATRX	c.1706A>T(p.D569V)	missense_variant	0.01	.
	41	168	Mutant	BRCA1	c.988G>A(p.D330N)	missense_variant	0.0031	.
	41	168	Mutant	ESR1	c.1613A>G(p.D538G)	missense_variant	0.0373	.
	41	168	Mutant	ESR1	c.1031_1033dup(p.G344_L345insC)	inframe_insertion	0.1553	.
	41	168	Mutant	FAT1	c.6847T>C(p.F2283L)	missense_variant	0.0045	.
	41	168	Mutant	FAT1	c.3704T>A(p.I1235N)	missense_variant	0.0181	.
	41	168	Mutant	GNAQ	c.235G>C(p.V79L)	missense_variant	0.0098	.
	41	168	Mutant	MEN1	c.1561dup(p.R521Pfs*15)	frameshift_variant	0.2454	.
	41	168	Mutant	PIK3CA	c.1633G>A(p.E545K)	missense_variant	0.0156	.
	42	169	Germline	MSH6	c.3438+11_3438+14del	intron_variant	0.448	.
	42	169	Germline	RAD51D	c.216C>T(p.Y72=)	synonymous_variant	0.4852	.
	42	169	Mutant	AKT1	c.49G>A(p.E17K)	missense_variant&splice_region_variant	0.0807	.
	42	169	Mutant	CDKN1B	c.-6_3del	start_lost&5_prime_UTR_variant	0.008	.
	42	169	Mutant	MCL1	c.346G>A(p.A116T)	missense_variant	0.0065	.
	42	169	Mutant	PMS1	c.2067_2069del(p.R690del)	inframe_deletion	0.0274	.
	42	169	Mutant	TP53	c.577C>G(p.H193D)	missense_variant	0.1558	.
	42	170	Germline	MSH6	c.3438+11_3438+14del	intron_variant	0.4507	.
	42	170	Germline	RAD51D	c.216C>T(p.Y72=)	synonymous_variant	0.4562	.
	42	170	Mutant	AKT1	c.49G>A(p.E17K)	missense_variant&splice_region_variant	0.1774	.
	42	170	Mutant	ARAF	c.222G>T(p.W74C)	missense_variant	0.0068	.
	42	170	Mutant	CDKN1B	c.-6_3del	start_lost&5_prime_UTR_variant	0.0231	.
	42	170	Mutant	DICER1	c.1173G>T(p.E391D)	missense_variant	0.0088	.
	42	170	Mutant	FH	c.1494C>G(p.D498E)	missense_variant	0.0066	.
	42	170	Mutant	PKHD1	c.2931C>A(p.N977K)	missense_variant	0.0074	.
	42	170	Mutant	PMS1	c.2067_2069del(p.R690del)	inframe_deletion	0.0266	.
	42	170	Mutant	TP53	c.577C>G(p.H193D)	missense_variant	0.2871	.
	42	171	Germline	MSH6	c.3438+11_3438+14del	intron_variant	0.4736	.
	42	171	Germline	RAD51D	c.216C>T(p.Y72=)	synonymous_variant	0.4917	.
	42	171	Mutant	AKT1	c.49G>A(p.E17K)	missense_variant&splice_region_variant	0.1613	.
	42	171	Mutant	CDKN1B	c.-6_3del	start_lost&5_prime_UTR_variant	0.0166	.
	42	171	Mutant	TP53	c.577C>G(p.H193D)	missense_variant	0.2304	.
	43	172	Germline	PMS2	c.1269C>T(p.A423=)	synonymous_variant	0.5137	.
	43	172	Germline	TSC2	c.5058G>A(p.Q1686=)	synonymous_variant	0.5541	.
	43	172	Mutant	AXIN2	c.1382G>T(p.S461I)	missense_variant	0.0866	.
	43	172	Mutant	CEBPA	c.584_589del(p.H195_P196del)	inframe_deletion	0.0054	.
	43	172	Mutant	KRAS	c.181C>A(p.Q61K)	missense_variant	0.0096	.
	43	172	Mutant	KRAS	c.34G>T(p.G12C)	missense_variant	0.241	.
	43	172	Mutant	NOTCH1	c.5808_5820del(p.R1937Lfs*40)	frameshift_variant	0.0282	.
	43	172	Mutant	NRAS	c.181C>A(p.Q61K)	missense_variant	0.0058	.
	43	172	Mutant	TP53	c.994-1G>A	splice_acceptor_variant	0.1162	.
	43	173	Germline	PMS2	c.1269C>T(p.A423=)	synonymous_variant	0.4942	.
	43	173	Germline	TSC2	c.5058G>A(p.Q1686=)	synonymous_variant	0.5296	.
	43	173	Mutant	AXIN2	c.1382G>T(p.S461I)	missense_variant	0.0222	.
	43	173	Mutant	KRAS	c.181C>A(p.Q61K)	missense_variant	0.0043	.
	43	173	Mutant	KRAS	c.34G>T(p.G12C)	missense_variant	0.0603	.
	43	173	Mutant	NOTCH1	c.5808_5820del(p.R1937Lfs*40)	frameshift_variant	0.0048	.
	43	173	Mutant	TP53	c.994-1G>A	splice_acceptor_variant	0.0225	.
	44	174	CNV	ESR1	.	.		3.6226
	44	174	CNV	FGFR1	.	.		3.6882
	44	174	CNV	ZNF703	.	.		3.8306
	44	174	Germline	ATM	c.6503C>T(p.S2168L)	missense_variant	0.4605	.
	44	174	Germline	BRIP1	c.2154G>A(p.E718=)	synonymous_variant	0.4764	.
	44	174	Germline	RAD51D	c.196G>A(p.V66M)	missense_variant	0.4569	.
	44	174	Germline	STK11	c.723T>C(p.A241=)	synonymous_variant	0.4977	.
	44	174	Mutant	ERBB3	c.731T>C(p.F244S)	missense_variant&splice_region_variant	0.2417	.
	44	174	Mutant	GNAQ	c.939C>G(p.F313L)	missense_variant	0.0051	.
	44	174	Mutant	PIK3CA	c.3140A>G(p.H1047R)	missense_variant	0.3722	.
	44	174	Mutant	TP53	c.991C>T(p.Q331*)	stop_gained&splice_region_variant	0.1081	.
	44	175	CNV	ESR1	.	.		7.925
	44	175	CNV	FGFR1	.	.		7.994
	44	175	CNV	MDM2	.	.		4.493
	44	175	CNV	MYC	.	.		3.424
	44	175	CNV	PIK3CA	.	.		4.7384
	44	175	CNV	PTK2	.	.		4.84
	44	175	CNV	SOX2	.	.		3.9504
	44	175	CNV	ZNF703	.	.		7.9978
	44	175	Germline	ATM	c.6503C>T(p.S2168L)	missense_variant	0.44	.
	44	175	Germline	BRIP1	c.2154G>A(p.E718=)	synonymous_variant	0.4562	.
	44	175	Germline	RAD51D	c.196G>A(p.V66M)	missense_variant	0.4125	.
	44	175	Germline	STK11	c.723T>C(p.A241=)	synonymous_variant	0.4897	.
	44	175	Mutant	ERBB3	c.731T>C(p.F244S)	missense_variant&splice_region_variant	0.6009	.
	44	175	Mutant	PIK3CA	c.3140A>G(p.H1047R)	missense_variant	0.7801	.
	44	175	Mutant	TP53	c.991C>T(p.Q331*)	stop_gained&splice_region_variant	0.4964	.
	44	176	CNV	ESR1	.	.		7.4928
	44	176	CNV	FGFR1	.	.		7.8752
	44	176	CNV	MDM2	.	.		4.2876
	44	176	CNV	MYC	.	.		4.0264
	44	176	CNV	PIK3CA	.	.		4.4232
	44	176	CNV	PTK2	.	.		4.518
	44	176	CNV	SOX2	.	.		3.6696
	44	176	CNV	STK11	.	.		1.17
	44	176	CNV	ZNF703	.	.		8.8766
	44	176	Germline	ATM	c.6503C>T(p.S2168L)	missense_variant	0.4407	.
	44	176	Germline	BRIP1	c.2154G>A(p.E718=)	synonymous_variant	0.5032	.
	44	176	Germline	RAD51D	c.196G>A(p.V66M)	missense_variant	0.3798	.
	44	176	Germline	STK11	c.723T>C(p.A241=)	synonymous_variant	0.4887	.
	44	176	Mutant	ERBB3	c.731T>C(p.F244S)	missense_variant&splice_region_variant	0.5566	.
	44	176	Mutant	PIK3CA	c.3140A>G(p.H1047R)	missense_variant	0.7344	.
	44	176	Mutant	TP53	c.991C>T(p.Q331*)	stop_gained&splice_region_variant	0.5081	.
	45	177	Germline	BRCA1	c.1510C>T(p.R504C)	missense_variant	0.4831	.
	45	177	Germline	PALB2	c.1783G>T(p.D595Y)	missense_variant	0.4797	.
	45	177	Mutant	DAXX	c.281G>A(p.R94H)	missense_variant	0.0063	.
	45	177	Mutant	NBN	c.1162G>A(p.E388K)	missense_variant	0.0095	.
	45	177	Mutant	PIK3C3	c.811C>A(p.H271N)	missense_variant	0.0085	.
	45	177	Mutant	STK11	c.1190C>T(p.A397V)	missense_variant	0.0051	.
	45	177	Mutant	TP53	c.737_757del(p.M246_L252del)	inframe_deletion	0.007	.
	45	177	Mutant	TSC2	c.229G>A(p.A77T)	missense_variant	0.0058	.
	45	178	Germline	BRCA1	c.1510C>T(p.R504C)	missense_variant	0.4698	.
	45	178	Germline	PALB2	c.1783G>T(p.D595Y)	missense_variant	0.4859	.
	45	178	Mutant	CHEK2	c.1396G>T(p.G466W)	missense_variant	0.0068	.
	45	179	Germline	BRCA1	c.1510C>T(p.R504C)	missense_variant	0.488	.
	45	179	Germline	PALB2	c.1783G>T(p.D595Y)	missense_variant	0.4791	.
	45	179	Mutant	CDKN1C	c.92G>A(p.R31H)	missense_variant	0.005	.
	45	179	Mutant	GNAQ	c.991G>A(p.A331T)	missense_variant	0.005	.
	45	179	Mutant	PBRM1	c.4721G>A(p.R1574H)	missense_variant	0.0053	.
	45	179	Mutant	STAT3	c.367G>A(p.A123T)	missense_variant	0.0058	.
	45	179	Mutant	TSC2	c.5186G>A(p.R1729H)	missense_variant	0.005	.
	45	180	Germline	BRCA1	c.1510C>T(p.R504C)	missense_variant	0.4875	.
	45	180	Germline	PALB2	c.1783G>T(p.D595Y)	missense_variant	0.498	.
	45	180	Mutant	CHEK2	c.1396G>T(p.G466W)	missense_variant	0.008	.
	45	180	Mutant	MYCL	c.827del(p.K276Rfs*10)	frameshift_variant	0.0051	.
	45	181	Germline	BRCA1	c.1510C>T(p.R504C)	missense_variant	0.4702	.
	45	181	Germline	PALB2	c.1783G>T(p.D595Y)	missense_variant	0.5056	.
	45	181	Mutant	CHEK2	c.1396G>T(p.G466W)	missense_variant	0.0093	.
	45	181	Mutant	PDK1	c.1015G>A(p.A339T)	missense_variant	0.0053	.
	45	182	Germline	BRCA1	c.1510C>T(p.R504C)	missense_variant	0.4703	.
	45	182	Germline	PALB2	c.1783G>T(p.D595Y)	missense_variant	0.4667	.
	45	182	Mutant	CHEK2	c.1396G>T(p.G466W)	missense_variant	0.0088	.
	45	183	Germline	BRCA1	c.1510C>T(p.R504C)	missense_variant	0.4863	.
	45	183	Germline	PALB2	c.1783G>T(p.D595Y)	missense_variant	0.469	.
	45	183	Mutant	CHEK2	c.1396G>T(p.G466W)	missense_variant	0.0059	.
	46	184	Germline	BRCA1	c.3876T>C(p.S1292=)	synonymous_variant	0.5025	.
	46	185	Germline	BRCA1	c.3876T>C(p.S1292=)	synonymous_variant	0.4935	.
	46	186	Germline	BRCA1	c.3876T>C(p.S1292=)	synonymous_variant	0.4805	.
	46	187	Germline	BRCA1	c.3876T>C(p.S1292=)	synonymous_variant	0.4567	.
	46	187	Mutant	PIK3CA	c.3140A>G(p.H1047R)	missense_variant	0.0171	.
	46	187	Mutant	TP53	c.644G>T(p.S215I)	missense_variant	0.0252	.
	46	187	SV	CDK12	PSMD3:exon6~CDK12:exon11	.	0.3272	.
	46	187	SV	EWSR1	EWSR1:exon7~ASCC2:exon19	.	0.0431	.
	46	188	CNV	ERBB2	.	.		4.918
	46	188	Germline	BRCA1	c.3876T>C(p.S1292=)	synonymous_variant	0.3692	.
	46	188	Mutant	BRAF	c.1799T>A(p.V600E)	missense_variant	0.0135	.
	46	188	Mutant	KMT2B	c.4809G>T(p.Q1603H)	missense_variant	0.0635	.
	46	188	Mutant	KRAS	c.183A>C(p.Q61H)	missense_variant	0.0493	.
	46	188	Mutant	PIK3CA	c.3140A>G(p.H1047R)	missense_variant	0.1475	.
	46	188	Mutant	PTK2	c.2130A>C(p.E710D)	missense_variant	0.0385	.
	46	188	Mutant	TOP1	c.1724A>C(p.K575T)	missense_variant	0.0506	.
	46	188	Mutant	TP53	c.644G>T(p.S215I)	missense_variant	0.1328	.
	46	188	SV	CDK12	PSMD3:exon6~CDK12:exon11	.	0.5402	.
	46	188	SV	EWSR1	EWSR1:exon7~ASCC2:exon19	.	0.2278	.
	47	189	CNV	EGFR	.	.		4.9844
	47	189	CNV	ERBB2	.	.		7.908
	47	189	CNV	IL7R	.	.		3.657
	47	189	CNV	JAK1	.	.		6.2894
	47	189	CNV	RICTOR	.	.		3.6928
	47	189	CNV	TERT	.	.		3.3484
	47	189	Germline	POLE	c.5496T>C(p.L1832=)	synonymous_variant	0.4207	.
	47	189	Germline	TSC2	c.2916C>T(p.A972=)	synonymous_variant	0.404	.
	47	189	Mutant	BUB1B	c.1761G>C(p.L587F)	missense_variant	0.1778	.
	47	189	Mutant	DENND1A	c.1305A>C(p.K435N)	missense_variant	0.1094	.
	47	189	Mutant	EPAS1	c.1047G>T(p.K349N)	missense_variant	0.1166	.
	47	189	Mutant	ERBB2	c.1789G>C(p.V597L)	missense_variant	0.0061	.
	47	189	Mutant	FANCA	c.866C>T(p.S289F)	missense_variant	0.4569	.
	47	189	Mutant	KDR	c.2366T>G(p.V789G)	missense_variant	0.0082	.
	47	189	Mutant	MPL	c.1286_1288del(p.G429del)	inframe_deletion	0.0186	.
	47	189	Mutant	PDCD1LG2	c.556C>T(p.P186S)	missense_variant	0.0328	.
	47	189	Mutant	PIK3R1	c.543_545del(p.E181_Y182delinsD)	inframe_deletion	0.2201	.
	47	189	Mutant	RECQL4	c.3080T>C(p.L1027P)	missense_variant	0.0048	.
	47	189	Mutant	TP53	c.517G>A(p.V173M)	missense_variant	0.4875	.
	47	189	Mutant	TSHR	c.814C>A(p.L272I)	missense_variant	0.1112	.
	47	189	SV	CDK12	CDK12:exon1~IKZF3:exon2	.	0.0168	.
	47	189	SV	ERBB2	ERBB2:exon20~EYS:exon43	.	0.0138	.
	47	190	CNV	EGFR	.	.		4.9832
	47	190	CNV	ERBB2	.	.		6.8126
	47	190	CNV	IL7R	.	.		3.5972
	47	190	CNV	JAK1	.	.		5.591
	47	190	CNV	RICTOR	.	.		3.5086
	47	190	CNV	TERT	.	.		3.4156
	47	190	Germline	POLE	c.5496T>C(p.L1832=)	synonymous_variant	0.4031	.
	47	190	Germline	TSC2	c.2916C>T(p.A972=)	synonymous_variant	0.3888	.
	47	190	Mutant	BUB1B	c.1761G>C(p.L587F)	missense_variant	0.224	.
	47	190	Mutant	CBLB	c.170T>C(p.V57A)	missense_variant&splice_region_variant	0.0081	.
	47	190	Mutant	CYLD	c.1517A>G(p.E506G)	missense_variant	0.0173	.
	47	190	Mutant	DENND1A	c.1305A>C(p.K435N)	missense_variant	0.1325	.
	47	190	Mutant	EPAS1	c.1047G>T(p.K349N)	missense_variant	0.1064	.
	47	190	Mutant	ERBB2	c.1789G>C(p.V597L)	missense_variant	0.0092	.
	47	190	Mutant	FANCA	c.866C>T(p.S289F)	missense_variant	0.4791	.
	47	190	Mutant	KDR	c.2366T>G(p.V789G)	missense_variant	0.0149	.
	47	190	Mutant	MPL	c.1286_1288del(p.G429del)	inframe_deletion	0.0276	.
	47	190	Mutant	NOTCH1	c.2583G>A(p.W861*)	stop_gained	0.004	.
	47	190	Mutant	PDCD1LG2	c.556C>T(p.P186S)	missense_variant	0.049	.
	47	190	Mutant	PIK3R1	c.543_545del(p.E181_Y182delinsD)	inframe_deletion	0.1883	.
	47	190	Mutant	TP53	c.517G>A(p.V173M)	missense_variant	0.5101	.
	47	190	Mutant	TP53	c.329G>C(p.R110P)	missense_variant	0.0054	.
	47	190	Mutant	TSHR	c.814C>A(p.L272I)	missense_variant	0.1203	.
	47	190	SV	ERBB2	ERBB2:exon20~EYS:exon43	.	0.0149	.
	48	191	Germline	ATM	c.5945_5948delinsGGAG(p.Q1982_N1983delinsRS)	missense_variant	0.4	.
	48	191	Germline	MEN1	c.206C>T(p.P69L)	missense_variant	0.4655	.
	48	191	Mutant	AKT3	c.1192G>T(p.E398*)	stop_gained	0.0305	.
	48	191	Mutant	CHEK2	c.1201C>G(p.Q401E)	missense_variant	0.0184	.
	48	191	Mutant	ESR1	c.1610A>C(p.Y537S)	missense_variant	0.0628	.
	48	191	Mutant	FAT1	c.2947G>C(p.V983L)	missense_variant	0.0065	.
	48	191	Mutant	FAT1	c.10509C>G(p.I3503M)	missense_variant	0.017	.
	48	191	Mutant	GATA3	c.983_989dup(p.R330Sfs*25)	frameshift_variant	0.1337	.
	48	191	Mutant	GNAS	c.1668G>C(p.E556D)	missense_variant	0.0182	.
	48	191	Mutant	NBN	c.1333G>T(p.D445Y)	missense_variant	0.008	.
	48	191	Mutant	NBN	c.944C>T(p.S315L)	missense_variant	0.0041	.
	48	191	Mutant	SDHA	c.1927C>T(p.P643S)	missense_variant	0.0733	.
	48	191	Mutant	SMAD2	c.1336C>G(p.L446V)	missense_variant	0.0626	.
	48	191	Mutant	TNFRSF11A	c.661G>A(p.A221T)	missense_variant	0.0923	.
	48	191	Mutant	TPMT	c.194T>A(p.V65E)	missense_variant	0.0122	.
	48	191	SV	NBN	IGR (upstream RIPK2)~NBN:exon5	.	0.6718	.
	48	192	Germline	ATM	c.5945_5948delinsGGAG(p.Q1982_N1983delinsRS)	missense_variant	0.4017	.
	48	192	Germline	MEN1	c.206C>T(p.P69L)	missense_variant	0.4956	.
	48	192	Mutant	ESR1	c.1610A>C(p.Y537S)	missense_variant	0.0557	.
	48	192	Mutant	FAT1	c.2947G>C(p.V983L)	missense_variant	0.0073	.
	48	192	Mutant	GATA3	c.983_989dup(p.R330Sfs*25)	frameshift_variant	0.069	.
	48	192	Mutant	NBN	c.1333G>T(p.D445Y)	missense_variant	0.0057	.
	48	192	Mutant	NBN	c.944C>T(p.S315L)	missense_variant	0.0061	.
	48	192	Mutant	SDHA	c.1927C>T(p.P643S)	missense_variant	0.0452	.
	48	192	Mutant	SMAD2	c.1336C>G(p.L446V)	missense_variant	0.0484	.
	48	192	Mutant	TNFRSF11A	c.661G>A(p.A221T)	missense_variant	0.0752	.
	48	193	CNV	AKT3	.	.		3.317
	48	193	CNV	GNAS	.	.		3.5294
	48	193	CNV	MDM4	.	.		3.3316
	48	193	CNV	STK11	.	.		1.1792
	48	193	Germline	ATM	c.5945_5948delinsGGAG(p.Q1982_N1983delinsRS)	missense_variant	0.3553	.
	48	193	Germline	MEN1	c.206C>T(p.P69L)	missense_variant	0.4772	.
	48	193	Mutant	AKT3	c.1192G>T(p.E398*)	stop_gained	0.0225	.
	48	193	Mutant	ESR1	c.1610A>C(p.Y537S)	missense_variant	0.1782	.
	48	193	Mutant	FAT1	c.2947G>C(p.V983L)	missense_variant	0.0134	.
	48	193	Mutant	GATA3	c.983_989dup(p.R330Sfs*25)	frameshift_variant	0.243	.
	48	193	Mutant	NBN	c.944C>T(p.S315L)	missense_variant	0.0061	.
[truncated: 600 more rows]
